# Supplementary material for: Genome-wide search reveals a novel GacA-regulated small RNA in Pseudomonas species
Source: BMC Genomics. 2008 Apr 13;9:167. doi: 10.1186/1471-2164-9-167 (PMC2375449; doi:10.1186/1471-2164-9-167)
Supplement: Additional file 1 — Intergenic regions. List of IgRs of Pseudomonas aeruginosa PAO1 giving a positive result in QRNA analysis. [file 1471-2164-9-167-S1.xls]

## Sheet: Add. file 1
Additional file 1: 162 candidate IgRs
QRNA analysis;		COD: aligned sequences present mutations that make conservative amino acid substitutions
		RNA: sequences that show substitutions that conserve a putative RNA secondary structure
Intergenic regions: among the 162 IgR emerging from QRNA analysis
		130 are estimated to be large enough to encode potential sRNAs, even if tRNAs or rRNAs are located (boldface type)
		49 are analyzed by Northern blot (highlighted in grey)
		the IgRs identified by Livny et al. (2006) as encoding sRNAs are shown in italic
								QRNA ANALYSIS
Intergenic	Coordinates		Length	Neighboring genes			Comments	x P. fluorescens PfO-1 (RNA)	x P. fluorescens PfO-1 (COD)	x P. fluorescens SBW25 (RNA)	x P. fluorescens SBW25 (COD)	x P. putida KT2440 (RNA)	x P. putida KT2440 (COD)	x P. syringae DC3000 (RNA)	x P. syringae DC3000 (COD)	x P. fluorescens Pf-5 (RNA)	x P. fluorescens Pf-5 (COD)
region	Start	End	(nt)	5'	3'
19	35539	35904	366	PA0032	PA0033				1						1		1
30	61727	61878	152	PA0046	PA0047												1
33	65480	66302	823	PA0050	PA0051		may include the phzH (phenazine) leader										1
47	94827	95047	221	PA0077	PA0078						1						1
54	117932	118000	69	PA0095	PA0097		3' end of PA0096										1
149	289391	289561	171	PA0258	PA0259										3
152	297562	299080	1519	PA0263	PA0264		tRNA64 (Arg-CCG)	1			1				1		1
201	375515	375950	436	PA0333	PA0334												1
238	433826	434225	400	PA0391	PA0392				1								1
343	629885	630526	642	PA0574	PA0575		tRNA63 (Met-CAT)	1		1		2		2	1	1
345	636225	636303	79	PA0576	PA0577		rpoD (PA0576 ) - DNA primase (PA0577 ) intergenic region		1		1		1		1		1
353	648653	648930	278	PA0588	PA0589						1		1				1
376	703059	703476	418	PA0648	PA0649				1
379	707367	707685	319	PA0653	PA0654			1
389	721557	727607	6051	PA0668	PA0669		tRNA1 (Ile-GAT); tRNA2 (Ala-TGC); rrnA	13	8	8	7	7	12	17	10	7	9
403	773697	774415	719	PA0701	PA0702												1
420	797599	797924	326	PA0729	PA0730		tRNA62 (Gly-CCC)	1								1
441	830893	831300	408	PA0761	PA0762				1								1
481	901047	901933	887	PA0826	PA0827		ssrA (tmRNA gene)	1		1		1				1	1
491	912780	913085	306	PA0836	PA0837				1				1		1		1
510	944442	944723	282	PA0863	PA0864						1
528	977744	977909	166	PA0894	PA0895										1
534	991199	991829	631	PA0905	PA0906		tRNA3 (Ser-GCT), tRNA4 (Arg-ACG), tRNA5 (Arg-ACG)		7		5	7	2	1	4		5
545	1007549	1007949	401	PA0922	PA0923		tRNA60 (Met-CAT)	1	2	1	2	3	1		3	1	4
567	1046912	1047548	637	PA0961	PA0962								1
574	1060297	1060509	213	PA0976	PA0977		tRNA6 (Lys-TTT)	2		2		3		2		2
578	1065426	1065969	544	PA0983	PA0984		REP										4
596	1096774	1097295	522	PA1013	PA1014		tRNA7 (Ser-GCA)	1		1		1		1		1
622	1140860	1141267	408	PA1052	PA1053				1		1		1				1
645	1204782	1205770	989	PA1112	PA1113				2		2		1		1		1
651	1215728	1216119	392	PA1122	PA1123		probable peptide deformylase (PA1122) downstream untranslated sequence				1						1
677	1255753	1256093	341	PA1157	PA1158				1		1						1
743	1398454	1398617	164	PA1286	PA1287												1
771	1445272	1445404	133	PA1332	PA1333				1								1
859	1617086	1617488	403	PA1489	PA1490												1
888	1668833	1669085	253	PA1530	PA1531		ffs (4.5 S RNA)		1		1	1			1		1
900	1690514	1690700	187	PA1552	PA1553		cytochrome c oxidase subunit (PA1553) - cytochrome c (PA1552) intergenic		1		1						1
902	1694046	1694232	187	PA1555	PA1556		cytochrome c oxidase subunit (PA1556) - cytochrome c (PA1555) intergenic		1		2						1
964	1800548	1800628	81	PA1653	PA1654												1
967	1807649	1808192	544	PA1659	PA1660		PA1659 downstream untranslated sequence		2						2
978	1835143	1835324	182	PA1685	PA1686				1		1				1		1
1023	1928627	1928893	267	PA1781	PA1782			1
1028	1937645	1938025	381	PA1787	PA1788												1
1032	1942945	1943066	122	PA1793	PA1794										1
1034	1947042	1948501	1460	PA1796	PA1797		tRNA8 (Arg-TCT); tRNA9 (His-GTG); tRNA10 (Leu-TAG); tRNA11 (His-GTG)	5		6		4	3	4		4
1041	1959032	1959262	231	PA1804	PA1805		tRNA12 (Asp-GTC)	1		1		1		2		1
1059	1996807	1997508	702	PA1838	PA1839						3	1	1				1
1102	2104097	2104596	500	PA1925	PA1926		PA1926 mRNA leader		1		1		1				1
1110	2118098	2118584	487	PA1936	PA1937							1
1150	2185396	2185526	131	PA1998	PA1999									1
1185	2243604	2244491	888	PA2049	PA2050								1				1
1188	2250596	2251274	679	PA2056	PA2057				1
1226	2351454	2351905	452	PA2135	PA2136												1
1247	2404285	2404385	101	PA2181	PA2182						1				1		1
1293	2500339	2500484	146	PA2269	PA2270					1
1458	2905550	2906164	615	PA2570	PA2571		tRNA59 (Leu-TAA)	1								1
1466	2918212	2918965	754	PA2581	PA2582		tRNA58 (Cys-GCA)	1		1		1		1
1468	2922569	2923365	797	PA2583	PA2584		tRNA57 (Gly-GCC)					1		1		1
1479	2947449	2947801	353	PA2603	PA2604		tRNA56 (Ser-TGA)	1
1518	3040143	3040240	98	PA2687	PA2688		between two genes of the same cluster										1
1550	3098979	3099471	493	PA2736	PA2737		tRNA55 (Pro-GGG)	1		1		1		1		1
1551	3099730	3099808	79	PA2737	PA2738								1		1		1
1552	3103545	3103641	97	PA2740	PA2741							1
1553	3104217	3104277	61	PA2742	PA2743										1
1554	3106752	3107000	249	PA2744	PA2745		threonyl-tRNA synthetase (PA2744) mRNA leader		1		1		1		1		1
1559	3112151	3112876	726	PA2750	PA2751				1		1
1578	3133258	3133708	451	PA2775	PA2776		tRNA54 (Val-GAC)		1		1	2			1		1
1613	3173723	3174129	407	PA2819	PA2820		tRNA52 (Gly-GCC); tRNA51 (Glu-TTC)	1		2		2		1		2
1629	3200553	3200648	96	PA2845	PA2846										1
1633	3206253	3206913	661	PA2852	PA2853		tRNA13 (Ser-GGA)		1		1	1			1		1
1665	3265211	3265846	636	PA2910	PA2911								1			2
1694	3312470	3312789	320	PA2952	PA2953					1						1
1695	3315689	3315752	64	PA2955	PA2956										1
1698	3318657	3318881	225	PA2958	PA2959				1			1			1
1704	3332304	3332879	576	PA2975	PA2976		ribosomal pseudouridine synthase (PA2975) mRNA leader		1		1		1		1		1
1714	3360654	3360873	220	PA3001	PA3002						1		1		1		1
1731	3395037	3395323	287	PA3031	PA3032		tRNA14 (Pro-CGG)					1
1763	3475170	3475954	785	PA3094	PA3095		tRNA50 (Asp-GTC); tRNA49 (Asp-GTC); tRNA48 (Val-TAC)	3	1	2	2	6		4		2	1
1774	3502372	3502640	269	PA3119	PA3120								1				1
1782	3514565	3515414	850	PA3133	PA3134		tRNA47 (Glu-TTC); tRNA46 (Ala-GGC); tRNA45 (Glu-TTC)	6		10		16		17		3
1785	3523944	3524159	216	PA3139	PA3140		tRNA15 (Asn-GTT)		2		1			1	1		2
1819	3591242	3591413	172	PA3198	PA3199		PA3198 mRNA leader		1				1
1856	3647397	3647753	357	PA3259	PA3260			1			1		1		1		1
1859	3650466	3651054	589	PA3262	PA3263		tRNA43 (Asp-GTC); tRNA42 (Val-TAC)	3	1	2	2	6		4		2	1
1876	3679386	3679944	559	PA3286	PA3287		PA3286 mRNA leader		1		1						1
1887	3705161	3705888	728	PA3305	PA3306		PA3306 downstream unstranslated sequence				1
1917	3767858	3768182	325	PA3356	PA3357								1
1939	3808803	3809256	454	PA3403	PA3404										1
1964	3847148	3847716	569	PA3440	PA3441								1				1
2029	3995728	3995839	112	PA3563	PA3564				1				1
2030	3996518	3996804	287	PA3564	PA3565												1
2037	4007148	4007505	358	PA3574	PA3575						1
2047	4019444	4019741	298	PA3586	PA3587								1
2084	4092968	4093165	198	PA3654	PA3655									1
2086	4094907	4095170	264	PA3656	PA3657		30S ribosomal protein S2 (PA3656) mRNA leader		1		1		1		1		1
2128	4183228	4183708	481	PA3732	PA3733												1
2138	4196959	4197167	209	PA3745	PA3746						1
2143	4207165	4207406	242	PA3756	PA3757												1
2146	4219440	4219839	400	PA3763	PA3764						1
2178	4281563	4282076	514	PA3824	PA3825		tRNA16 (Leu-CAA)	1		1						1
2191	4305426	4305643	218	PA3843	PA3844								1
2208	4332462	4332651	190	PA3868	PA3869						1
2219	4352494	4352826	333	PA3886	PA3887												1
2222	4359075	4359300	226	PA3892	PA3893		PA3893 downstream untranslated sequence				1						1
2268	4444596	4444976	381	PA3964	PA3965			1		1						1
2315	4536493	4536919	427	PA4055	PA4056				1		1				1		1
2379	4654306	4654430	125	PA4158	PA4159												1
2420	4756848	4756977	130	PA4241	PA4242			1		1		1				1
2422	4767260	4767341	82	PA4263	PA4264		50S ribosomal protein L3 - 30S ribosomal protein S10 intergenic region		1		1		1		1		1
2423	4767654	4767809	156	PA4264	PA4265											1
2427	4780617	4780837	221	PA4270	PA4271			1		1	1	2				1
2429	4781786	4781983	198	PA4272	PA4273					1		1		1		1
2430	4783111	4783226	116	PA4274	PA4275			1		1				1		1
2431	4784139	4784314	176	PA4276	PA4277		tRNA40 (Trp-CCA)			1		1		1		1
2432	4785509	4786019	511	PA4277	PA4278		tRNA39 (Thr-GGT); tRNA38 (Gly-TCC); tRNA37 (Tyr-GTA)	1		3		5		7		3
2433	4788415	4794402	5988	PA4280	PA4281		tRNA36 (Ala-TGC); tRNA35 (Ile-GAT); rrnB	12	8	8	7	7	12	17	10	7	9
2458	4861653	4861709	57	PA4331	PA4333		N'-terminal part of probable fumarase (PA4333)		1		1		1		1		1
2475	4888195	4889110	916	PA4360	PA4361				1		1		1				1
2508	4939187	4939298	112	PA4406	PA4407			1
2510	4956029	4956732	704	PA4421	PA4422		rnpB (Rnase P sRNA)					1		1		1
2517	4968458	4968710	253	PA4435	PA4436						1
2535	5013431	5013669	239	PA4481	PA4482								1
2557	5061278	5061728	451	PA4519	PA4520				1				1		1		1
2568	5086696	5087406	711	PA4541	PA4542		tRNA33 (Lys-TTT); tRNA32 (Pro-TGG); tRNA31 (Asn-GTT)	3		3	1	3		3	1	3	1
2571	5092986	5093376	391	PA4545	PA4546								1
2580	5116624	5116863	240	PA4568	PA4569						1
2626	5196833	5197184	352	PA4628	PA4629					1		1				1
2631	5204372	5204926	555	PA4635	PA4636										1		1
2648	5241847	5242252	406	PA4673	PA4674		tRNA19 (Met-CAT)	1		1		1		1		1
2658	5263905	5269801	5897	PA4690	PA4691		tRNA30 (Ala-TGC); tRNA29 (Ile-GAT); rrnC	12	8	8	7	7	12	13	10	7	9
2667	5283906	5284368	463	PA4704	PA4705		prrF1, prrF2 sRNA genes	2	1			2		2		2	1
2674	5295000	5295168	169	PA4715	PA4716					1
2679	5303781	5304009	229	PA4724	PA4725		two-component sensor CbrA (PA4725) mRNA leader		1		1		1		1		1
2680	5308425	5309324	900	PA4726	PA4727				1		2
2688	5322450	5322508	59	PA4737	PA4738											1
2693	5331961	5332352	392	PA4746	PA4747		tRNA28 (Met-CAT); tRNA27 (Leu-GAG)	2	2	2	2	3	2	2	2	2	4
2694	5333501	5333565	65	PA4748	PA4749										1
2728	5387722	5387988	267	PA4802	PA4803		tRNA26 (SeC-TCA)	1				1
2759	5447444	5447646	203	PA4851	PA4852				1		1		1		1		1
2765	5457717	5458498	782	PA4858	PA4859				2				2				3
2807	5537738	5537951	214	PA4935	PA4936											1
2808	5541410	5542071	662	PA4937	PA4938		tRNA20 (Leu-CAG); tRNA21 (Leu-CAG)			4		4
2818	5563287	5563963	677	PA4957	PA4958										2
2833	5595095	5595277	183	PA4981	PA4982								1
2853	5647395	5647812	418	PA5020	PA5021				1				1
2909	5766147	5766482	336	PA5118	PA5119				1	1					1		1
2913	5774807	5775618	812	PA5125	PA5126										1
2922	5790132	5790443	312	PA5141	PA5142						1
2926	5798447	5798691	245	PA5149	PA5150		tRNA22 (Phe-GAA)	1		1		1		1		1
2932	5809897	5810279	383	PA5160	PA5161		tRNA23 (Thr-TGT)		1		1		1		1		1
2949	5846009	5846123	115	PA5192	PA5193								1
2969	5884286	5884506	221	PA5227	PA5228		6S RNA gene (according to Vogel et al., 1987)	1		1		1		1		1
2970	5885119	5885484	366	PA5228	PA5229				1
3003	5952821	5953259	439	PA5288	PA5289						1		1		1
3023	5986119	5986473	355	PA5316	PA5317		50S ribosomal protein L28 (PA5316) mRNA leader	1		1				1		1
3056	6037789	6038210	422	PA5368	PA5369				1		1		1		1		1
3057	6039183	6045308	6126	PA5369	PA5370		tRNA25 (Ala-TGC); tRNA24 (Ile-GAT); rrnD	12	8	8	7	7	12	13	10	7	9
3061	6051311	6051642	332	PA5374	PA5375								1
3079	6080005	6080368	364	PA5399	PA5400				2	1			1		1	1	1
3099	6119747	6119959	213	PA5436	PA5437												1
3103	6125080	6125794	715	PA5440	PA5441						2						2
3127	6182689	6182871	183	PA5491	PA5492						1		1				1
3128	6183520	6183782	263	PA5492	PA5493								1

## Sheet: Feuil2
Locus tag	RefSeq GI (protein ID)	Start	Stop	5' end of "before-gene"	3' end of "after-gene"		Intergenic	Coordinates		Genes
PA0001	15595199	483	2027	2027	483		region	Start	End	5'	3'
PA0002	15595200	2056	3159	3159	2056
PA0003	15595201	3169	4278	4278	3169		19	35539	35904	PA0032	PA0033
PA0004	15595202	4275	6695	6695	4275		30	61727	61878	PA0046	PA0047
PA0005	15595203	7791	7018	7791	7018		33	65480	66302	PA0050	PA0051
PA0006	15595204	8339	7803	8339	7803		47	94827	95047	PA0077	PA0078
PA0007	15595205	8671	10377	10377	8671		54	117932	118000	PA0095	PA0097
PA0008	15595206	12488	10434	12488	10434		149	289391	289561	PA0258	PA0259
PA0009	15595207	13435	12488	13435	12488		152	297562	299080	PA0263	PA0264
PA0010	15595208	13540	14091	14091	13540		201	375515	375950	PA0333	PA0334
PA0011	15595209	14235	15122	15122	14235		238	433826	434225	PA0391	PA0392
PA0012	15595210	15207	15473	15473	15207		343	629885	630526	PA0574	PA0575
PA0013	15595211	15620	16273	16273	15620		345	636225	636303	PA0576	PA0577
PA0014	15595212	16607	16335	16607	16335		353	648653	648930	PA0588	PA0589
PA0015	15595213	17217	16900	17217	16900		376	703059	703476	PA0648	PA0649
PA0016	15595214	18739	17366	18739	17366		379	707367	707685	PA0653	PA0654
PA0017	15595215	20071	18767	20071	18767		389	721557	727607	PA0668	PA0669
PA0018	15595216	21012	20068	21012	20068		403	773697	774415	PA0701	PA0702
PA0019	15595217	21573	21067	21573	21067		420	797599	797924	PA0729	PA0730
PA0020	15595218	21712	22737	22737	21712		441	830893	831300	PA0761	PA0762
PA0021	15595219	22872	23960	23960	22872		481	901047	901933	PA0826	PA0827
PA0022	15595220	24001	24558	24558	24001		491	912780	913085	PA0836	PA0837
PA0023	15595221	25545	24568	25545	24568		510	944442	944723	PA0863	PA0864
PA0024	15595222	25736	26653	26653	25736		528	977744	977909	PA0894	PA0895
PA0025	15595223	26711	27535	27535	26711		534	991199	991829	PA0905	PA0906
PA0026	15595224	27646	28632	28632	27646		545	1007549	1007949	PA0922	PA0923
PA0027	15595225	28613	29899	29899	28613		567	1046912	1047548	PA0961	PA0962
PA0028	15595226	29896	30498	30498	29896		574	1060297	1060509	PA0976	PA0977
PA0029	15595227	32055	30502	32055	30502		578	1065426	1065969	PA0983	PA0984
PA0030	15595228	32983	32060	32983	32060		596	1096774	1097295	PA1013	PA1014
PA0031	15595229	34511	33000	34511	33000		622	1140860	1141267	PA1052	PA1053
PA0032	15595230	34624	35538	35538	34624		645	1204782	1205770	PA1112	PA1113
PA0033	15595231	36270	35905	36270	35905		651	1215728	1216119	PA1122	PA1123
PA0034	15595232	36901	36278	36901	36278		677	1255753	1256093	PA1157	PA1158
PA0035	15595233	37893	37087	37893	37087		743	1398454	1398617	PA1286	PA1287
PA0036	15595234	39098	37890	39098	37890		771	1445272	1445404	PA1332	PA1333
PA0037	15595235	39202	40089	40089	39202		859	1617086	1617488	PA1489	PA1490
PA0038	15595236	40190	40405	40405	40190		888	1668833	1669085	PA1530	PA1531
PA0039	15595237	40589	40816	40816	40589		900	1690514	1690700	PA1552	PA1553
PA0040	15595238	41113	42801	42801	41113		902	1694046	1694232	PA1555	PA1556
PA0041	15595239	42914	53521	53521	42914		964	1800548	1800628	PA1653	PA1654
PA0042	15595240	56546	56941	56941	56546		967	1807649	1808192	PA1659	PA1660
PA0043	15595241	58594	57212	58594	57212		978	1835143	1835324	PA1685	PA1686
PA0044	15595242	58786	60159	60159	58786		1023	1928627	1928893	PA1781	PA1782
PA0045	15595243	60656	61342	61342	60656		1028	1937645	1938025	PA1787	PA1788
PA0046	15595244	61373	61726	61726	61373		1032	1942945	1943066	PA1793	PA1794
PA0047	15595245	61879	62388	62388	61879		1034	1947042	1948501	PA1796	PA1797
PA0048	15595246	62786	62403	62786	62403		1041	1959032	1959262	PA1804	PA1805
PA0049	15595247	64729	63068	64729	63068		1059	1996807	1997508	PA1838	PA1839
PA0050	15595248	65339	65479	65479	65339		1102	2104097	2104596	PA1925	PA1926
PA0051	15595249	66303	68135	68135	66303		1110	2118098	2118584	PA1936	PA1937
PA0052	15595250	68616	68188	68616	68188		1150	2185396	2185526	PA1998	PA1999
PA0053	15595251	69272	69526	69526	69272		1185	2243604	2244491	PA2049	PA2050
PA0054	15595252	70091	69543	70091	69543		1188	2250596	2251274	PA2056	PA2057
PA0055	15595253	70636	70130	70636	70130		1226	2351454	2351905	PA2135	PA2136
PA0056	15595254	71622	70702	71622	70702		1247	2404285	2404385	PA2181	PA2182
PA0057	15595255	71730	72617	72617	71730		1293	2500339	2500484	PA2269	PA2270
PA0058	15595256	72680	73384	73384	72680		1458	2905550	2906164	PA2570	PA2571
PA0059	15595257	73468	73923	73923	73468		1466	2918212	2918965	PA2581	PA2582
PA0060	15595258	74034	74267	74267	74034		1468	2922569	2923365	PA2583	PA2584
PA0061	15595259	74716	74279	74716	74279		1479	2947449	2947801	PA2603	PA2604
PA0062	15595260	75189	74773	75189	74773		1518	3040143	3040240	PA2687	PA2688
PA0063	15595261	75281	76408	76408	75281		1550	3098979	3099471	PA2736	PA2737
PA0064	15595262	77399	76416	77399	76416		1551	3099730	3099808	PA2737	PA2738
PA0065	15595263	78097	77432	78097	77432		1552	3103545	3103641	PA2740	PA2741
PA0066	15595264	78632	78090	78632	78090		1553	3104217	3104277	PA2742	PA2743
PA0067	15595265	78710	80755	80755	78710		1554	3106752	3107000	PA2744	PA2745
PA0068	15595266	80752	81027	81027	80752		1559	3112151	3112876	PA2750	PA2751
PA0069	15595267	81116	82174	82174	81116		1578	3133258	3133708	PA2775	PA2776
PA0070	15595268	83318	82404	83318	82404		1613	3173723	3174129	PA2819	PA2820
PA0071	15595269	85092	83380	85092	83380		1629	3200553	3200648	PA2845	PA2846
PA0072	15595270	86284	85085	86284	85085		1633	3206253	3206913	PA2852	PA2853
PA0073	15595271	87003	86284	87003	86284		1665	3265211	3265846	PA2910	PA2911
PA0074	15595272	90098	87000	90098	87000		1694	3312470	3312789	PA2952	PA2953
PA0075	15595273	90834	90106	90834	90106		1695	3315689	3315752	PA2955	PA2956
PA0076	15595274	91524	90844	91524	90844		1698	3318657	3318881	PA2958	PA2959
PA0077	15595275	94826	91521	94826	91521		1704	3332304	3332879	PA2975	PA2976
PA0078	15595276	96397	95048	96397	95048		1714	3360654	3360873	PA3001	PA3002
PA0079	15595277	97738	96404	97738	96404		1731	3395037	3395323	PA3031	PA3032
PA0080	15595278	98218	97754	98218	97754		1763	3475170	3475954	PA3094	PA3095
PA0081	15595279	99756	98263	99756	98263		1774	3502372	3502640	PA3119	PA3120
PA0082	15595280	100124	101158	101158	100124		1782	3514565	3515414	PA3133	PA3134
PA0083	15595281	101247	101765	101765	101247		1785	3523944	3524159	PA3139	PA3140
PA0084	15595282	101778	103274	103274	101778		1819	3591242	3591413	PA3198	PA3199
PA0085	15595283	103350	103838	103838	103350		1856	3647397	3647753	PA3259	PA3260
PA0086	15595284	104006	104851	104851	104006		1859	3650466	3651054	PA3262	PA3263
PA0087	15595285	104853	105362	105362	104853		1876	3679386	3679944	PA3286	PA3287
PA0088	15595286	105359	107218	107218	105359		1887	3705161	3705888	PA3305	PA3306
PA0089	15595287	107182	108228	108228	107182		1917	3767858	3768182	PA3356	PA3357
PA0090	15595288	108221	110929	110929	108221		1939	3808803	3809256	PA3403	PA3404
PA0091	15595289	110976	112907	112907	110976		1964	3847148	3847716	PA3440	PA3441
PA0092	15595290	113306	113022	113306	113022		2029	3995728	3995839	PA3563	PA3564
PA0093	15595291	114595	113303	114595	113303		2030	3996518	3996804	PA3564	PA3565
PA0094	15595292	115045	114611	115045	114611		2037	4007148	4007505	PA3574	PA3575
PA0095	15595293	115299	117524	117524	115299		2047	4019444	4019741	PA3586	PA3587
PA0096	15595294	117552	118001	118001	117552		2084	4092968	4093165	PA3654	PA3655
PA0097	15595295	117931	119130	119130	117931		2086	4094907	4095170	PA3656	PA3657
PA0098	15595296	119127	120164	120164	119127		2128	4183228	4183708	PA3732	PA3733
PA0099	15595297	120164	121324	121324	120164		2138	4196959	4197167	PA3745	PA3746
PA0100	15595298	121346	122266	122266	121346		2143	4207165	4207406	PA3756	PA3757
PA0101	15595299	122248	123495	123495	122248		2146	4219440	4219839	PA3763	PA3764
PA0102	15595300	123871	124599	124599	123871		2178	4281563	4282076	PA3824	PA3825
PA0103	15595301	124810	126381	126381	124810		2191	4305426	4305643	PA3843	PA3844
PA0104	15595302	126518	127114	127114	126518		2208	4332462	4332651	PA3868	PA3869
PA0105	15595303	127378	128502	128502	127378		2219	4352494	4352826	PA3886	PA3887
PA0106	15595304	128512	130104	130104	128512		2222	4359075	4359300	PA3892	PA3893
PA0107	15595305	130115	130669	130669	130115		2268	4444596	4444976	PA3964	PA3965
PA0108	15595306	130680	131567	131567	130680		2315	4536493	4536919	PA4055	PA4056
PA0109	15595307	131792	131583	131792	131583		2379	4654306	4654430	PA4158	PA4159
PA0110	15595308	131808	132602	132602	131808		2420	4756848	4756977	PA4241	PA4242
PA0111	15595309	132577	133155	133155	132577		2422	4767260	4767341	PA4263	PA4264
PA0112	15595310	133220	134293	134293	133220		2423	4767654	4767809	PA4264	PA4265
PA0113	15595311	134319	135233	135233	134319		2427	4780617	4780837	PA4270	PA4271
PA0114	15595312	135259	135894	135894	135259		2429	4781786	4781983	PA4272	PA4273
PA0115	15595313	136386	135934	136386	135934		2430	4783111	4783226	PA4274	PA4275
PA0116	15595314	136518	136991	136991	136518		2431	4784139	4784314	PA4276	PA4277
PA0117	15595315	137248	137976	137976	137248		2432	4785509	4786019	PA4277	PA4278
PA0118	15595316	138001	138588	138588	138001		2433	4788415	4794402	PA4280	PA4281
PA0119	15595317	138818	140167	140167	138818		2458	4861653	4861709	PA4331	PA4333
PA0120	15595318	140216	140902	140902	140216		2475	4888195	4889110	PA4360	PA4361
PA0121	15595319	141003	141737	141737	141003		2508	4939187	4939298	PA4406	PA4407
PA0122	15595320	141917	142327	142327	141917		2510	4956029	4956732	PA4421	PA4422
PA0123	15595321	143267	142359	143267	142359		2517	4968458	4968710	PA4435	PA4436
PA0124	15595322	143848	143567	143848	143567		2535	5013431	5013669	PA4481	PA4482
PA0125	15595323	144072	143845	144072	143845		2557	5061278	5061728	PA4519	PA4520
PA0126	15595324	144868	144248	144868	144248		2568	5086696	5087406	PA4541	PA4542
PA0127	15595325	144969	145469	145469	144969		2571	5092986	5093376	PA4545	PA4546
PA0128	15595326	145542	145883	145883	145542		2580	5116624	5116863	PA4568	PA4569
PA0129	15595327	147392	145965	147392	145965		2626	5196833	5197184	PA4628	PA4629
PA0130	15595328	149054	147561	149054	147561		2631	5204372	5204926	PA4635	PA4636
PA0131	15595329	149425	149138	149425	149138		2648	5241847	5242252	PA4673	PA4674
PA0132	15595330	150771	149425	150771	149425		2658	5263905	5269801	PA4690	PA4691
PA0133	15595331	150906	151823	151823	150906		2667	5283906	5284368	PA4704	PA4705
PA0134	15595332	153306	151936	153306	151936		2674	5295000	5295168	PA4715	PA4716
PA0135	15595333	153696	153836	153836	153696		2679	5303781	5304009	PA4724	PA4725
PA0136	15595334	154417	155988	155988	154417		2680	5308425	5309324	PA4726	PA4727
PA0137	15595335	155988	157085	157085	155988		2688	5322450	5322508	PA4737	PA4738
PA0138	15595336	157108	158034	158034	157108		2693	5331961	5332352	PA4746	PA4747
PA0139	15595337	158199	158762	158762	158199		2694	5333501	5333565	PA4748	PA4749
PA0140	15595338	158907	160472	160472	158907		2728	5387722	5387988	PA4802	PA4803
PA0141	15595339	161448	160552	161448	160552		2759	5447444	5447646	PA4851	PA4852
PA0142	15595340	161906	163255	163255	161906		2765	5457717	5458498	PA4858	PA4859
PA0143	15595341	163363	164415	164415	163363		2807	5537738	5537951	PA4935	PA4936
PA0144	15595342	165069	164443	165069	164443		2808	5541410	5542071	PA4937	PA4938
PA0145	15595343	165737	165219	165737	165219		2818	5563287	5563963	PA4957	PA4958
PA0146	15595344	165976	167073	167073	165976		2833	5595095	5595277	PA4981	PA4982
PA0147	15595345	167146	168108	168108	167146		2853	5647395	5647812	PA5020	PA5021
PA0148	15595346	168213	169163	169163	168213		2909	5766147	5766482	PA5118	PA5119
PA0149	15595347	169361	169906	169906	169361		2913	5774807	5775618	PA5125	PA5126
PA0150	15595348	169903	170898	170898	169903		2922	5790132	5790443	PA5141	PA5142
PA0151	15595349	171047	173434	173434	171047		2926	5798447	5798691	PA5149	PA5150
PA0152	15595350	173811	174638	174638	173811		2932	5809897	5810279	PA5160	PA5161
PA0153	15595351	174773	175492	175492	174773		2949	5846009	5846123	PA5192	PA5193
PA0154	15595352	175503	176108	176108	175503		2969	5884286	5884506	PA5227	PA5228
PA0155	15595353	176315	177154	177154	176315		2970	5885119	5885484	PA5228	PA5229
PA0156	15595354	177307	178458	178458	177307		3003	5952821	5953259	PA5288	PA5289
PA0157	15595355	178455	179525	179525	178455		3023	5986119	5986473	PA5316	PA5317
PA0158	15595356	179522	182569	182569	179522		3056	6037789	6038210	PA5368	PA5369
PA0159	15595357	182768	183706	183706	182768		3057	6039183	6045308	PA5369	PA5370
PA0160	15595358	183822	184007	184007	183822		3061	6051311	6051642	PA5374	PA5375
PA0161	15595359	184287	184439	184439	184287		3079	6080005	6080368	PA5399	PA5400
PA0162	15595360	184594	185928	185928	184594		3099	6119747	6119959	PA5436	PA5437
PA0163	15595361	186754	185957	186754	185957		3103	6125080	6125794	PA5440	PA5441
PA0164	15595362	186832	188448	188448	186832		3127	6182689	6182871	PA5491	PA5492
PA0165	15595363	189120	189956	189956	189120		3128	6183520	6183782	PA5492	PA5493
PA0166	15595364	190198	191604	191604	190198
PA0167	15595365	191697	192362	192362	191697
PA0168	15595366	192368	192958	192958	192368
PA0169	15595367	193672	192965	193672	192965
PA0170	15595368	194179	193799	194179	193799
PA0171	15595369	194748	194206	194748	194206
PA0172	15595370	196748	194757	196748	194757
PA0173	15595371	198060	197011	198060	197011
PA0174	15595372	198682	198080	198682	198080
PA0175	15595373	199530	198688	199530	198688
PA0176	15595374	201639	199600	201639	199600
PA0177	15595375	202160	201675	202160	201675
PA0178	15595376	204066	202147	204066	202147
PA0179	15595377	204459	204094	204459	204094
PA0180	15595378	205829	204657	205829	204657
PA0181	15595379	206954	206022	206954	206022
PA0182	15595380	207071	207823	207823	207071
PA0183	15595381	209533	207923	209533	207923
PA0184	15595382	210460	209621	210460	209621
PA0185	15595383	212073	210457	212073	210457
PA0186	15595384	212340	213401	213401	212340
PA0187	15595385	213819	214634	214634	213819
PA0188	15595386	214631	215512	215512	214631
PA0189	15595387	216908	215550	216908	215550
PA0190	15595388	217156	217881	217881	217156
PA0191	15595389	218822	217905	218822	217905
PA0192	15595390	219172	221544	221544	219172
PA0193	15595391	221585	222487	222487	221585
PA0194	15595392	222555	223454	223454	222555
PA0195	15600764	224101	225217	225217	224101
PA0195.1		225295	225603	225603	225295
PA0196	15595393	225603	227039	227039	225603
PA0197	15595394	227382	228194	228194	227382
PA0198	15595395	228223	228942	228942	228223
PA0199	15595396	228944	229345	229345	228944
PA0200	15595397	229738	229526	229738	229526
PA0201	15595398	229954	230535	230535	229954
PA0202	15595399	232000	230543	232000	230543
PA0203	15595400	233100	232066	233100	232066
PA0204	15595401	233932	233123	233932	233123
PA0205	15595402	234849	233929	234849	233929
PA0206	15595403	235987	234875	235987	234875
PA0207	15595404	236218	237111	237111	236218
PA0208	15595405	237232	238896	238896	237232
PA0209	15595406	238896	239777	239777	238896
PA0210	15595407	239779	240078	240078	239779
PA0211	15595408	240071	240934	240934	240071
PA0212	15595409	240931	241737	241737	240931
PA0213	15595410	241753	242445	242445	241753
PA0214	15595411	242442	243374	243374	242442
PA0215	15595412	243431	243835	243835	243431
PA0216	15595413	243841	244605	244605	243841
PA0217	15595414	245619	244690	245619	244690
PA0218	15595415	246868	245948	246868	245948
PA0219	15595416	247219	248709	248709	247219
PA0220	15595417	248767	250200	250200	248767
PA0221	15595418	250231	251613	251613	250231
PA0222	15595419	251777	252835	252835	251777
PA0223	15595420	253794	252913	253794	252913
PA0224	15595421	254636	253854	254636	253854
PA0225	15595422	254791	255330	255330	254791
PA0226	15595423	255481	256332	256332	255481
PA0227	15595424	256329	257111	257111	256329
PA0228	15595425	257108	258313	258313	257108
PA0229	15595426	258463	259761	259761	258463
PA0230	15595427	259784	261163	261163	259784
PA0231	15595428	261179	261970	261970	261179
PA0232	15595429	261981	262382	262382	261981
PA0233	15595430	262557	263498	263498	262557
PA0234	15595431	263689	264522	264522	263689
PA0235	15595432	266310	264964	266310	264964
PA0236	15595433	266616	267395	267395	266616
PA0237	15595434	267638	268681	268681	267638
PA0238	15595435	268704	269519	269519	268704
PA0239	15595436	269669	270547	270547	269669
PA0240	15595437	271838	270573	271838	270573
PA0241	15595438	273229	271904	273229	271904
PA0242	15595439	273775	275679	275679	273775
PA0243	15595440	275772	276440	276440	275772
PA0244	15595441	277334	276480	277334	276480
PA0245	15595442	277777	277331	277777	277331
PA0246	15595443	279399	277894	279399	277894
PA0247	15595444	280758	279574	280758	279574
PA0248	15595445	280936	281802	281802	280936
PA0249	15595446	282245	281799	282245	281799
PA0250	15595447	282757	282323	282757	282323
PA0251	15595448	283553	282912	283553	282912
PA0252	15595449	284105	283818	284105	283818
PA0253	15595450	284673	284197	284673	284197
PA0254	15595451	286204	284714	286204	284714
PA0255	15595452	287024	286338	287024	286338
PA0256	15595453	288120	287188	288120	287188
PA0257	15595454	289175	288384	289175	288384
PA0258	15595455	289390	289205	289390	289205
PA0259	15595456	291004	289562	291004	289562
PA0260	15595457	293304	291154	293304	291154
PA0261	15595458	293798	293301	293798	293301
PA0262	15595459	296861	293802	296861	293802
PA0263	15595460	297561	297043	297561	297043
PA0263.1		298892	298816	298892	298816
PA0264	15595461	299497	299081	299497	299081
PA0265	15595462	299522	300973	300973	299522
PA0266	15595463	301218	302498	302498	301218
PA0267	15595464	302824	304023	304023	302824
PA0268	15595465	305598	304177	305598	304177
PA0269	15595466	305725	306162	306162	305725
PA0270	15595467	306174	306581	306581	306174
PA0271	15595468	306615	306899	306899	306615
PA0272	15595469	307828	306896	307828	306896
PA0273	15595470	309092	307878	309092	307878
PA0274	15595471	310025	309255	310025	309255
PA0275	15595472	310820	310134	310820	310134
PA0276	15595473	310896	311411	311411	310896
PA0277	15595474	312209	311451	312209	311451
PA0278	15595475	313133	312381	313133	312381
PA0279	15595476	313227	313925	313925	313227
PA0280	15595477	314927	313938	314927	313938
PA0281	15595478	315800	314931	315800	314931
PA0282	15595479	316629	315811	316629	315811
PA0283	15595480	317789	316791	317789	316791
PA0284	15595481	318148	317966	318148	317966
PA0285	15595482	320594	318312	320594	318312
PA0286	15595483	320766	321944	321944	320766
PA0287	15595484	322175	323560	323560	322175
PA0288	15595485	323616	324572	324572	323616
PA0289	15595486	324625	325587	325587	324625
PA0290	15595487	325700	326671	326671	325700
PA0291	15595488	327284	328666	328666	327284
PA0292	15595489	329907	328801	329907	328801
PA0293	15595490	330871	329993	330871	329993
PA0294	15595491	331699	331034	331699	331034
PA0295	15595492	332823	331762	332823	331762
PA0296	15595493	334455	333079	334455	333079
PA0297	15595494	334734	335486	335486	334734
PA0298	15595495	335527	336885	336885	335527
PA0299	15595496	336951	338321	338321	336951
PA0300	15595497	338437	339540	339540	338437
PA0301	15595498	339959	341056	341056	339959
PA0302	15595499	341111	342265	342265	341111
PA0303	15595500	342292	343173	343173	342292
PA0304	15595501	343256	344125	344125	343256
PA0305	15595502	346690	344303	346690	344303
PA0306	15595503	346801	347853	347853	346801
PA0307	15595504	349051	348440	349051	348440
PA0308	15595505	349050	350069	350069	349050
PA0309	15595506	350841	350089	350841	350089
PA0310	15595507	350890	351588	351588	350890
PA0311	15595508	352164	351610	352164	351610
PA0312	15595509	352430	352924	352924	352430
PA0313	15595510	353619	352927	353619	352927
PA0314	15595511	354461	353691	354461	353691
PA0315	15595512	354754	355191	355191	354754
PA0316	15595513	356477	355248	356477	355248
PA0317	15595514	356681	358075	358075	356681
PA0318	15595515	358167	358832	358832	358167
PA0319	15595516	358931	359920	359920	358931
PA0320	15595517	359982	360332	360332	359982
PA0321	15595518	361447	360413	361447	360413
PA0322	15595519	362857	361463	362857	361463
PA0323	15595520	364321	363278	364321	363278
PA0324	15595521	365157	364369	365157	364369
PA0325	15595522	366083	365154	366083	365154
PA0326	15595523	367129	366080	367129	366080
PA0327	15595524	367457	368422	368422	367457
PA0328	15595525	370405	368462	370405	368462
PA0329	15595526	371038	370706	371038	370706
PA0330	15595527	371833	371162	371833	371162
PA0331	15595528	372091	373605	373605	372091
PA0332	15595529	373725	374192	374192	373725
PA0333	15595530	374243	375514	375514	374243
PA0334	15595531	377189	375951	377189	375951
PA0335	15595532	377892	377239	377892	377239
PA0336	15595533	378096	378575	378575	378096
PA0337	15595534	378598	380877	380877	378598
PA0338	15595535	380903	382033	382033	380903
PA0339	15595536	382792	382037	382792	382037
PA0340	15595537	382914	383717	383717	382914
PA0341	15595538	383727	384527	384527	383727
PA0342	15595539	384733	385527	385527	384733
PA0343	15595540	386351	385554	386351	385554
PA0344	15595541	387765	386386	387765	386386
PA0345	15595542	389143	387758	389143	387758
PA0346	15595543	389334	389696	389696	389334
PA0347	15595544	390884	389733	390884	389733
PA0348	15595545	391094	392188	392188	391094
PA0349	15595546	392185	393225	393225	392185
PA0350	15595547	393308	393814	393814	393308
PA0351	15595548	394303	393830	394303	393830
PA0352	15595549	395827	394442	395827	394442
PA0353	15595550	397895	396057	397895	396057
PA0354	15595551	399420	398224	399420	398224
PA0355	15595552	400032	399493	400032	399493
PA0356	15595553	400248	401072	401072	400248
PA0357	15595554	401131	401943	401943	401131
PA0358	15595555	402020	402598	402598	402020
PA0359	15595556	402681	403025	403025	402681
PA0360	15595557	403295	404281	404281	403295
PA0361	15595558	406119	404386	406119	404386
PA0362	15595559	406498	406247	406498	406247
PA0363	15595560	407098	406619	407098	406619
PA0364	15595561	408845	407250	408845	407250
PA0365	15595562	409449	408901	409449	408901
PA0366	15595563	410934	409504	410934	409504
PA0367	15595564	411224	411871	411871	411224
PA0368	15595565	413327	412329	413327	412329
PA0369	15595566	413654	413364	413654	413364
PA0370	15595567	414529	413933	414529	413933
PA0371	15595568	416016	414529	416016	414529
PA0372	15595569	417406	416009	417406	416009
PA0373	15595570	417527	418894	418894	417527
PA0374	15595571	418891	419562	419562	418891
PA0375	15595572	419562	420569	420569	419562
PA0376	15595573	420683	421537	421537	420683
PA0377	15595574	421602	422207	422207	421602
PA0378	15595575	422943	422212	422943	422212
PA0379	15595576	422980	423357	423357	422980
PA0380	15595577	423460	423660	423660	423460
PA0381	15595578	423719	424516	424516	423719
PA0382	15595579	424670	425341	425341	424670
PA0383	15595580	425504	426850	426850	425504
PA0384	15595581	427120	426863	427120	426863
PA0385	15595582	427505	427182	427505	427182
PA0386	15595583	428740	427586	428740	427586
PA0387	15595584	429454	428861	429454	428861
PA0388	15595585	429870	429451	429870	429451
PA0389	15595586	430622	430002	430622	430002
PA0390	15595587	431769	430630	431769	430630
PA0391	15595588	433825	431858	433825	431858
PA0392	15595589	434819	434226	434819	434226
PA0393	15595590	435651	434830	435651	434830
PA0394	15595591	436355	435663	436355	435663
PA0395	15595592	436570	437604	437604	436570
PA0396	15595593	437782	438930	438930	437782
PA0397	15595594	439837	438938	439837	438938
PA0398	15595595	439991	440395	440395	439991
PA0399	15595596	440638	442011	442011	440638
PA0400	15595597	442008	443192	443192	442008
PA0401	15595598	444690	443419	444690	443419
PA0402	15595599	445691	444687	445691	444687
PA0403	15595600	446227	445715	446227	445715
PA0404	15595601	446773	446339	446773	446339
PA0405	15595602	447342	446773	447342	446773
PA0406	15595603	448350	447391	448350	447391
PA0407	15595604	449384	448431	449384	448431
PA0408	15595605	449639	450046	450046	449639
PA0409	15595606	450093	450458	450458	450093
PA0410	15595607	450509	451045	451045	450509
PA0411	15595608	451130	453178	453178	451130
PA0412	15595609	453239	454114	454114	453239
PA0413	15595610	454126	461544	461544	454126
PA0414	15595611	461537	462568	462568	461537
PA0415	15595612	462565	463071	463071	462565
PA0416	15595613	463079	463873	463873	463079
PA0417	15595614	463949	464560	464560	463949
PA0418	15595615	465983	464568	465983	464568
PA0419	15595616	466740	466018	466740	466018
PA0420	15595617	468236	466833	468236	466833
PA0421	15595618	468410	469900	469900	468410
PA0422	15595619	470081	470650	470650	470081
PA0423	15595620	470662	471237	471237	470662
PA0424	15595621	471749	471306	471749	471306
PA0425	15595622	472024	473175	473175	472024
PA0426	15595623	473191	476331	476331	473191
PA0427	15595624	476333	477790	477790	476333
PA0428	15595625	479805	477886	479805	477886
PA0429	15595626	481126	480056	481126	480056
PA0430	15595627	482068	481196	482068	481196
PA0431	15595628	482665	482111	482665	482111
PA0432	15595629	484115	482706	484115	482706
PA0433	15595630	484404	484838	484838	484404
PA0434	15595631	484964	487156	487156	484964
PA0435	15595632	487167	488645	488645	487167
PA0436	15595633	488730	489350	489350	488730
PA0437	15595634	490658	489387	490658	489387
PA0438	15595635	491898	490648	491898	490648
PA0439	15595636	493357	492080	493357	492080
PA0440	15595637	494721	493354	494721	493354
PA0441	15595638	496255	494816	496255	494816
PA0442	15595639	496478	496362	496478	496362
PA0443	15595640	496871	498361	498361	496871
PA0444	15595641	498420	499703	499703	498420
PA0445	15595642	501120	500104	501120	500104
PA0446	15595643	502599	501376	502599	501376
PA0447	15595644	503900	502719	503900	502719
PA0448	15595645	504121	505029	505029	504121
PA0449	15595646	505047	505586	505586	505047
PA0450	15595647	507251	505629	507251	505629
PA0451	15595648	507631	508962	508962	507631
PA0452	15595649	508959	509753	509753	508959
PA0453	15595650	510499	509825	510499	509825
PA0454	15595651	512790	510589	512790	510589
PA0455	15595652	514427	513051	514427	513051
PA0456	15595653	514775	514984	514984	514775
PA0457	15595654	515135	515659	515659	515135
PA0458	15595655	517462	516029	517462	516029
PA0459	15595656	518083	520635	520635	518083
PA0460	15595657	520737	521315	521315	520737
PA0461	15595658	522517	521630	522517	521630
PA0462	15595659	522465	523169	523169	522465
PA0463	15595660	523254	523943	523943	523254
PA0464	15595661	523943	525367	525367	523943
PA0465	15595662	525469	526827	526827	525469
PA0466	15595663	526877	527179	527179	526877
PA0467	15595664	527944	527324	527944	527324
PA0468	15595665	528913	527963	528913	527963
PA0469	15595666	528999	529856	529856	528999
PA0470	15595667	532437	530029	532437	530029
PA0471	15595668	533512	532541	533512	532541
PA0472	15595669	534027	533509	534027	533509
PA0473	15595670	534196	534945	534945	534196
PA0474	15595671	535085	535489	535489	535085
PA0475	15595672	535539	536108	536108	535539
PA0476	15595673	537869	536142	537869	536142
PA0477	15595674	539143	538217	539143	538217
PA0478	15595675	539231	539707	539707	539231
PA0479	15595676	540735	539785	540735	539785
PA0480	15595677	540839	541636	541636	540839
PA0481	15595678	541679	542122	542122	541679
PA0482	15595679	544347	542170	544347	542170
PA0483	15595680	544654	545097	545097	544654
PA0484	15595681	545129	545644	545644	545129
PA0485	15595682	547230	546334	547230	546334
PA0486	15595683	548406	547432	548406	547432
PA0487	15595684	549226	548468	549226	548468
PA0488	15595685	549614	549294	549614	549294
PA0489	15595686	550381	549656	550381	549656
PA0490	15595687	550813	550520	550813	550520
PA0491	15595688	551793	550867	551793	550867
PA0492	15595689	551911	552669	552669	551911
PA0493	15595690	552746	552994	552994	552746
PA0494	15595691	553005	554381	554381	553005
PA0495	15595692	554383	555261	555261	554383
PA0496	15595693	555251	556228	556228	555251
PA0497	15595694	557276	556275	557276	556275
PA0498	15595695	558361	557354	558361	557354
PA0499	15595696	559078	558377	559078	558377
PA0500	15595697	559644	560702	560702	559644
PA0501	15595698	560808	562013	562013	560808
PA0502	15595699	562006	562728	562728	562006
PA0503	15595700	562721	563545	563545	562721
PA0504	15595701	563549	564235	564235	563549
PA0505	15595702	564344	564574	564574	564344
PA0506	15595703	564914	566719	566719	564914
PA0507	15595704	566932	568728	568728	566932
PA0508	15595705	569002	570780	570780	569002
PA0509	15595706	572592	571111	572592	571111
PA0510	15595707	573422	572583	573422	572583
PA0511	15595708	574596	573433	574596	573433
PA0512	15595709	575105	574590	575105	574590
PA0513	15595710	575523	575080	575523	575080
PA0514	15595711	576040	575516	576040	575516
PA0515	15595712	576489	576037	576489	576037
PA0516	15595713	577676	576498	577676	576498
PA0517	15595714	578032	577673	578032	577673
PA0518	15595715	578343	578029	578343	578029
PA0519	15595716	580100	578394	580100	578394
PA0520	15595717	580316	581098	581098	580316
PA0521	15595718	581133	581660	581660	581133
PA0522	15595719	581668	581925	581925	581668
PA0523	15595720	582015	582455	582455	582015
PA0524	15595721	582455	583855	583855	582455
PA0525	15595722	583857	585695	585695	583857
PA0526	15595723	585896	585702	585896	585702
PA0527	15595724	586663	585980	586663	585980
PA0527.1		586867	586990	586990	586867
PA0528	15595725	587895	587017	587895	587017
PA0529	15595726	587997	588698	588698	587997
PA0530	15595727	588924	590105	590105	588924
PA0531	15595728	590105	590821	590821	590105
PA0532	15595729	591402	590896	591402	590896
PA0533	15595730	591445	592935	592935	591445
PA0534	15595731	593273	594562	594562	593273
PA0535	15595732	594580	595134	595134	594580
PA0536	15595733	596270	595245	596270	595245
PA0537	15595734	596882	596274	596882	596274
PA0538	15595735	597479	596970	597479	596970
PA0539	15595736	597708	598538	598538	597708
PA0540	15595737	598608	598994	598994	598608
PA0541	15595738	599107	599565	599565	599107
PA0542	15595739	600176	599757	600176	599757
PA0543	15595740	600426	601394	601394	600426
PA0544	15595741	602141	601398	602141	601398
PA0545	15595742	602346	603650	603650	602346
PA0546	15595743	604896	603706	604896	603706
PA0547	15595744	605913	604912	605913	604912
PA0548	15595745	606160	608157	608157	606160
PA0549	15595746	608157	609221	609221	608157
PA0550	15595747	609999	609202	609999	609202
PA0551	15595748	610214	611275	611275	610214
PA0552	15595749	611281	612444	612444	611281
PA0553	15595750	612517	612717	612717	612517
PA0554	15595751	612877	613218	613218	612877
PA0555	15595752	613338	614402	614402	613338
PA0556	15595753	614468	614950	614950	614468
PA0557	15595754	615608	614952	615608	614952
PA0558	15595755	615607	616374	616374	615607
PA0559	15595756	617549	616371	617549	616371
PA0560	15595757	617662	618150	618150	617662
PA0561	15595758	618176	619330	619330	618176
PA0562	15595759	620006	619332	620006	619332
PA0563	15595760	620488	620135	620488	620135
PA0564	15595761	621577	620666	621577	620666
PA0565	15595762	621695	622033	622033	621695
PA0566	15595763	622538	622023	622538	622023
PA0567	15595764	622726	622884	622884	622726
PA0568	15595765	623352	622894	623352	622894
PA0569	15595766	623838	623368	623838	623368
PA0570	15595767	624199	623852	624199	623852
PA0571	15595768	624803	624189	624803	624189
PA0572	15595769	627765	624994	627765	624994
PA0573	15595770	628670	628335	628670	628335
PA0574	15595771	629884	628763	629884	628763
PA0574.1		630510	630434	630510	630434
PA0575	15595772	634264	630527	634264	630527
PA0576	15595773	636224	634371	636224	634371
PA0577	15595774	638298	636304	638298	636304
PA0578	15595775	638830	638381	638830	638381
PA0579	15595776	639115	638900	639115	638900
PA0580	15595777	639316	640341	640341	639316
PA0581	15595778	640989	640420	640989	640420
PA0582	15595779	641073	641426	641426	641073
PA0583	15595780	641417	641959	641959	641417
PA0584	15595781	643164	641932	643164	641932
PA0585	15595782	643714	643208	643714	643208
PA0586	15595783	645361	643808	645361	643808
PA0587	15595784	646629	645358	646629	645358
PA0588	15595785	648652	646730	648652	646730
PA0589	15595786	649263	648931	649263	648931
PA0590	15595787	650158	649307	650158	649307
PA0591	15595788	650538	650158	650538	650158
PA0592	15595789	651381	650575	651381	650575
PA0593	15595790	652483	651497	652483	651497
PA0594	15595791	653772	652480	653772	652480
PA0595	15595792	656527	653753	656527	653753
PA0596	15595793	656654	657670	657670	656654
PA0597	15595794	657667	658341	658341	657667
PA0598	15595795	658343	659101	659101	658343
PA0599	15595796	660163	659102	660163	659102
PA0600	15595797	660315	662708	662708	660315
PA0601	15595798	662754	663386	663386	662754
PA0602	15595799	663515	664549	664549	663515
PA0603	15595800	664783	665892	665892	664783
PA0604	15595801	665948	666994	666994	665948
PA0605	15595802	667108	668355	668355	667108
PA0606	15595803	668461	669291	669291	668461
PA0607	15595804	669415	670089	670089	669415
PA0608	15595805	670089	670907	670907	670089
PA0609	15595806	670980	672458	672458	670980
PA0610	15595807	673091	672777	673091	672777
PA0611	15595808	673961	673191	673961	673191
PA0612	15595809	674419	674619	674619	674419
PA0613	15595810	674667	675026	675026	674667
PA0614	15595811	675390	675839	675839	675390
PA0615	15595812	675861	676376	676376	675861
PA0616	15595813	676373	676930	676930	676373
PA0617	15595814	677083	677409	677409	677083
PA0618	15595815	677406	678293	678293	677406
PA0619	15595816	678286	678819	678819	678286
PA0620	15595817	678821	680896	680896	678821
PA0621	15595818	680893	681351	681351	680893
PA0622	15595819	681394	682554	682554	681394
PA0623	15595820	682567	683070	683070	682567
PA0624	15595821	683085	683429	683429	683085
PA0625	15595822	683599	685836	685836	683599
PA0626	15595823	685846	686718	686718	685846
PA0627	15595824	686693	686899	686899	686693
PA0628	15595825	686957	687946	687946	686957
PA0629	15595826	687979	688608	688608	687979
PA0630	15595827	688605	688967	688967	688605
PA0631	15595828	688964	689221	689221	688964
PA0632	15595829	689236	689466	689466	689236
PA0633	15595830	689537	690031	690031	689537
PA0634	15595831	690043	690390	690390	690043
PA0635	15595832	690420	690674	690674	690420
PA0636	15595833	690721	692556	692556	690721
PA0637	15595834	692549	692890	692890	692549
PA0638	15595835	692898	693593	693593	692898
PA0639	15595836	693596	694366	694366	693596
PA0640	15595837	694421	695023	695023	694421
PA0641	15595838	695082	698696	698696	695082
PA0642	15595839	698932	699720	699720	698932
PA0643	15595840	699744	700835	700835	699744
PA0644	15595841	700835	701170	701170	700835
PA0645	15595842	701151	701381	701381	701151
PA0646	15595843	701477	702529	702529	701477
PA0647	15595844	702529	702831	702831	702529
PA0648	15595845	702828	703058	703058	702828
PA0649	15595846	703477	704082	704082	703477
PA0650	15595847	704084	705133	705133	704084
PA0651	15595848	705130	705966	705966	705130
PA0652	15595849	706672	706028	706672	706028
PA0653	15595850	706944	707366	707366	706944
PA0654	15595851	707686	708480	708480	707686
PA0655	15595852	709182	708535	709182	708535
PA0656	15595853	709620	709282	709620	709282
PA0657	15595854	709699	711180	711180	709699
PA0658	15595855	712020	711220	712020	711220
PA0659	15595856	713157	712081	713157	712081
PA0660	15595857	714247	713279	714247	713279
PA0661	15595858	714686	714264	714686	714264
PA0662	15595859	714977	716011	716011	714977
PA0663	15595860	716011	716730	716730	716011
PA0664	15595861	716731	717153	717153	716731
PA0665	15595862	717231	717581	717581	717231
PA0666	15595863	718726	717635	718726	717635
PA0667	15595864	720072	718729	720072	718729
PA0668	15595865	720357	721556	721556	720357
PA0668.1		722096	723631	723631	722096
PA0668.2		723696	723772	723772	723696
PA0668.3		723801	723876	723876	723801
PA0668.4		724103	726993	726993	724103
PA0668.5		727136	727255	727255	727136
PA0669	15595866	730703	727608	730703	727608
PA0670	15595867	732094	730679	732094	730679
PA0671	15595868	732653	732102	732653	732102
PA0672	15595869	732959	733555	733555	732959
PA0673	15595870	733993	733673	733993	733673
PA0674	15595871	734159	734875	734875	734159
PA0675	15595872	734872	735417	735417	734872
PA0676	15595873	735487	736446	736446	735487
PA0677	15595874	737097	736456	737097	736456
PA0678	15595875	737530	737081	737530	737081
PA0679	15595876	737677	738108	738108	737677
PA0680	15595877	738485	738111	738485	738111
PA0681	15595878	738719	739168	739168	738719
PA0682	15595879	739176	740141	740141	739176
PA0683	15595880	740203	741348	741348	740203
PA0684	15595881	741335	741928	741928	741335
PA0685	15595882	741925	744336	744336	741925
PA0686	15595883	744333	745742	745742	744333
PA0687	15595884	745742	746956	746956	745742
PA0688	15595885	747470	748576	748576	747470
PA0689	15595886	748662	749774	749774	748662
PA0690	15595887	749957	762499	762499	749957
PA0691	15595888	762891	763493	763493	762891
PA0692	15595889	763657	765291	765291	763657
PA0693	15595890	765315	767162	767162	765315
PA0694	15595891	767173	767592	767592	767173
PA0695	15595892	767601	768347	768347	767601
PA0696	15595893	768415	770121	770121	768415
PA0697	15595894	770156	770818	770818	770156
PA0698	15595895	770847	771326	771326	770847
PA0699	15595896	771331	772275	772275	771331
PA0700	15595897	772275	772700	772700	772275
PA0701	15595898	772710	773696	773696	772710
PA0702	15595899	775321	774416	775321	774416
PA0703	15595900	776716	775400	776716	775400
PA0704	15595901	778181	776787	778181	776787
PA0705	15595902	779208	778309	779208	778309
PA0706	15595903	780101	779463	780101	779463
PA0707	15595904	780973	780194	780973	780194
PA0708	15595905	782113	781259	782113	781259
PA0709	15595906	782229	782525	782525	782229
PA0710	15595907	782570	782965	782965	782570
PA0711	15595908	783515	783009	783515	783009
PA0712	15595909	783833	783576	783833	783576
PA0713	15595910	784173	784466	784466	784173
PA0714	15595911	784698	785174	785174	784698
PA0715	15595912	785969	786925	786925	785969
PA0716	15595913	786928	788253	788253	786928
PA0717	15595914	789144	789356	789356	789144
PA0718	15595915	789360	789650	789650	789360
PA0719	15595916	789654	790031	790031	789654
PA0720	15595917	790166	790600	790600	790166
PA0721	15595918	790617	790709	790709	790617
PA0722	15595919	790722	790973	790973	790722
PA0723	15595920	790986	791234	791234	790986
PA0724	15595921	791370	792632	792632	791370
PA0725	15595922	792637	792993	792993	792637
PA0726	15595923	792997	794271	794271	792997
PA0727	15595924	794501	795793	795793	794501
PA0728	15595925	795793	796776	796776	795793
PA0729	15595926	797251	797598	797598	797251
PA0729.1		797794	797721	797794	797721
PA0730	15595927	798827	797925	798827	797925
PA0731	15595928	800016	799279	800016	799279
PA0732	15595929	801139	800096	801139	800096
PA0733	15595930	801967	801275	801967	801275
PA0734	15595931	802239	801967	802239	801967
PA0735	15595932	803075	802260	803075	802260
PA0736	15595933	804148	803072	804148	803072
PA0737	15595934	804656	805111	805111	804656
PA0738	15595935	805228	805473	805473	805228
PA0739	15595936	806702	805788	806702	805788
PA0740	15595937	806805	808781	808781	806805
PA0741	15595938	809457	808816	809457	808816
PA0742	15595939	809882	809574	809882	809574
PA0743	15595940	811171	810275	811171	810275
PA0744	15595941	812386	811283	812386	811283
PA0745	15595942	813263	812445	813263	812445
PA0746	15595943	814492	813329	814492	813329
PA0747	15595944	816012	814504	816012	814504
PA0748	15595945	816105	817025	817025	816105
PA0749	15595946	817082	817903	817903	817082
PA0750	15595947	818003	818698	818698	818003
PA0751	15595948	819862	818825	819862	818825
PA0752	15595949	821372	819855	821372	819855
PA0753	15595950	821853	821383	821853	821383
PA0754	15595951	822885	821902	822885	821902
PA0755	15595952	824198	822915	824198	822915
PA0756	15595953	824409	825080	825080	824409
PA0757	15595954	825073	826455	826455	825073
PA0758	15595955	827299	826463	827299	826463
PA0759	15595956	828344	827400	828344	827400
PA0760	15595957	828617	828871	828871	828617
PA0761	15595958	830892	829276	830892	829276
PA0762	15595959	831301	831882	831882	831301
PA0763	15595960	831914	832498	832498	831914
PA0764	15595961	832507	833457	833457	832507
PA0765	15595962	833454	833909	833909	833454
PA0766	15595963	833949	835373	835373	833949
PA0767	15595964	835523	837322	837322	835523
PA0768	15595965	837328	838182	838182	837328
PA0769	15595966	838351	838728	838728	838351
PA0770	15595967	838725	839414	839414	838725
PA0771	15595968	839407	840324	840324	839407
PA0772	15595969	840385	841086	841086	840385
PA0773	15595970	841079	841825	841825	841079
PA0774	15595971	842881	841913	842881	841913
PA0775	15595972	843618	842878	843618	842878
PA0776	15595973	844295	843723	844295	843723
PA0777	15595974	845179	844427	845179	844427
PA0778	15595975	845682	845278	845682	845278
PA0779	15595976	848192	845793	848192	845793
PA0780	15595977	848383	849135	849135	848383
PA0781	15595978	851319	849256	851319	849256
PA0782	15595979	851783	854965	854965	851783
PA0783	15595980	855277	856797	856797	855277
PA0784	15595981	857871	856942	857871	856942
PA0785	15595982	857998	858636	858636	857998
PA0786	15595983	858646	858951	858951	858646
PA0787	15595984	859007	860170	860170	859007
PA0788	15595985	863300	860175	863300	860175
PA0789	15595986	864095	865510	865510	864095
PA0790	15595987	866451	865636	866451	865636
PA0791	15595988	866558	867346	867346	866558
PA0792	15595989	868808	867324	868808	867324
PA0793	15595990	870130	868943	870130	868943
PA0794	15595991	872855	870249	872855	870249
PA0795	15595992	874113	872986	874113	872986
PA0796	15595993	875102	874206	875102	874206
PA0797	15595994	875835	875113	875835	875113
PA0798	15595995	875953	876603	876603	875953
PA0799	15595996	878608	876617	878608	876617
PA0800	15595997	879027	879560	879560	879027
PA0801	15595998	879557	881077	881077	879557
PA0802	15595999	881077	881400	881400	881077
PA0803	15596000	881486	881926	881926	881486
PA0804	15596001	881958	882779	882779	881958
PA0805	15596002	883216	882989	883216	882989
PA0806	15596003	883777	884172	884172	883777
PA0807	15596004	884799	885566	885566	884799
PA0808	15596005	885635	886108	886108	885635
PA0809	15596006	887476	886160	887476	886160
PA0810	15596007	888284	887583	888284	887583
PA0811	15596008	889562	888315	889562	888315
PA0812	15596009	890854	889559	890854	889559
PA0813	15596010	892389	891142	892389	891142
PA0814	15596011	892820	892386	892820	892386
PA0815	15596012	893041	893994	893994	893041
PA0816	15596013	894851	893967	894851	893967
PA0817	15596014	894952	895377	895377	894952
PA0818	15596015	895668	895396	895668	895396
PA0819	15596016	895824	896117	896117	895824
PA0820	15596017	896416	897228	897228	896416
PA0821	15596018	898423	897335	898423	897335
PA0822	15596019	898886	898440	898886	898440
PA0823	15596020	899141	898908	899141	898908
PA0824	15596021	899656	899138	899656	899138
PA0825	15596022	900165	899830	900165	899830
PA0826	15596023	901046	900408	901046	900408
PA0826.1		901778	901746	901778	901746
PA0826.2		901872	901520	901872	901520
PA0827	15596024	902812	901934	902812	901934
PA0828	15596025	902900	903583	903583	902900
PA0829	15596026	903692	904633	904633	903692
PA0830	15596027	905601	904768	905601	904768
PA0831	15596028	905726	906745	906745	905726
PA0832	15596029	906847	907488	907488	906847
PA0833	15596030	907594	908307	908307	907594
PA0834	15596031	909291	908377	909291	908377
PA0835	15596032	911532	909418	911532	909418
PA0836	15596033	912779	911595	912779	911595
PA0836.1		912791	912861	912861	912791
PA0837	15596034	913086	913571	913571	913086
PA0838	15596035	913777	914259	914259	913777
PA0839	15596036	914412	915002	915002	914412
PA0840	15596037	915043	916155	916155	915043
PA0841	15596038	916346	917305	917305	916346
PA0842	15596039	918529	917309	918529	917309
PA0843	15596040	919240	918617	919240	918617
PA0844	15596041	921450	919258	921450	919258
PA0845	15596042	923804	921792	923804	921792
PA0846	15596043	924922	924182	924922	924182
PA0847	15596044	927214	925007	927214	925007
PA0848	15596045	927147	927746	927746	927147
PA0849	15596046	927880	928830	928830	927880
PA0850	15596047	929084	929503	929503	929084
PA0851	15596048	930476	929514	930476	929514
PA0852	15596049	931822	930653	931822	930653
PA0853	15596050	932725	932102	932725	932102
PA0854	15596051	934112	932718	934112	932718
PA0855	15596052	935260	934241	935260	934241
PA0856	15596053	935427	935975	935975	935427
PA0857	15596054	935989	936294	936294	935989
PA0858	15596055	936459	937397	937397	936459
PA0859	15596056	937437	938039	938039	937437
PA0860	15596057	938032	939822	939822	938032
PA0861	15596058	940117	942573	942573	940117
PA0862	15596059	942648	943430	943430	942648
PA0863	15596060	944441	943482	944441	943482
PA0864	15596061	945512	944724	945512	944724
PA0865	15596062	945834	946907	946907	945834
PA0866	15596063	947205	948623	948623	947205
PA0867	15596064	948776	949159	949159	948776
PA0868	15596065	949280	949693	949693	949280
PA0869	15596066	950648	949716	950648	949716
PA0870	15596067	952161	950962	952161	950962
PA0871	15596068	952514	952158	952514	952158
PA0872	15596069	953407	952619	953407	952619
PA0873	15596070	953691	955250	955250	953691
PA0874	15596071	955722	955456	955722	955456
PA0875	15596072	958186	955991	958186	955991
PA0876	15596073	958406	959350	959350	958406
PA0877	15596074	960380	959484	960380	959484
PA0878	15596075	960497	961324	961324	960497
PA0879	15596076	961370	962530	962530	961370
PA0880	15596077	962545	962925	962925	962545
PA0881	15596078	962964	964316	964316	962964
PA0882	15596079	964372	965574	965574	964372
PA0883	15596080	965585	966412	966412	965585
PA0884	15596081	966526	967521	967521	966526
PA0885	15596082	967570	968208	968208	967570
PA0886	15596083	968205	969488	969488	968205
PA0887	15596084	969670	971625	971625	969670
PA0887.1		971858	971972	971972	971858
PA0888	15596085	972166	972945	972945	972166
PA0889	15596086	973064	973753	973753	973064
PA0890	15596087	973770	974468	974468	973770
PA0891	15596088	974482	975594	975594	974482
PA0892	15596089	975613	976377	976377	975613
PA0893	15596090	976410	977399	977399	976410
PA0894	15596091	977743	977420	977743	977420
PA0895	15596092	977910	979130	979130	977910
PA0896	15596093	979329	980345	980345	979329
PA0897	15596094	980357	981379	981379	980357
PA0898	15596095	981422	982888	982888	981422
PA0899	15596096	982885	984231	984231	982885
PA0900	15596097	984245	984535	984535	984245
PA0901	15596098	984549	985547	985547	984549
PA0902	15596099	985692	986696	986696	985692
PA0903	15596100	986818	989442	989442	986818
PA0904	15596101	989590	990828	990828	989590
PA0905	15596102	991013	991198	991198	991013
PA0905.1		991260	991350	991350	991260
PA0905.2		991468	991544	991544	991468
PA0905.3		991656	991732	991732	991656
PA0906	15596103	992543	991830	992543	991830
PA0907	15596104	992714	993244	993244	992714
PA0908	15596105	993409	993783	993783	993409
PA0909	15596106	993776	994051	994051	993776
PA0910	15596107	994143	994646	994646	994143
PA0911	15596108	994699	995151	995151	994699
PA0912	15596109	995711	995172	995711	995172
PA0913	15596110	996038	997486	997486	996038
PA0914	15596111	997928	997536	997928	997536
PA0915	15596112	998382	997921	998382	997921
PA0916	15596113	999766	998444	999766	998444
PA0917	15596114	1000013	1001917	1001917	1000013
PA0918	15596115	1002520	1001972	1002520	1001972
PA0919	15596116	1003964	1002681	1003964	1002681
PA0920	15596117	1006611	1003966	1006611	1003966
PA0921	15596118	1006860	1007219	1007219	1006860
PA0922	15596119	1007548	1007234	1007548	1007234
PA0922.1		1007803	1007727	1007803	1007727
PA0923	15596120	1007950	1008999	1008999	1007950
PA0924	15596121	1010934	1009006	1010934	1009006
PA0925	15596122	1011454	1011047	1011454	1011047
PA0926	15596123	1011947	1011522	1011947	1011522
PA0927	15596124	1012972	1011983	1012972	1011983
PA0928	15596125	1015752	1012975	1015752	1012975
PA0929	15596126	1015938	1016657	1016657	1015938
PA0930	15596127	1016657	1017994	1017994	1016657
PA0931	15596128	1018230	1020458	1020458	1018230
PA0932	15596129	1020708	1021607	1021607	1020708
PA0933	15596130	1021616	1022968	1022968	1021616
PA0934	15596131	1023053	1025296	1025296	1023053
PA0935	15596132	1025401	1026231	1026231	1025401
PA0936	15596133	1027212	1026274	1027212	1026274
PA0937	15596134	1027445	1027984	1027984	1027445
PA0938	15596135	1028172	1029500	1029500	1028172
PA0939	15596136	1030151	1029825	1030151	1029825
PA0940	15596137	1030411	1030157	1030411	1030157
PA0941	15596138	1030656	1030423	1030656	1030423
PA0942	15596139	1030772	1031332	1031332	1030772
PA0943	15596140	1032102	1031386	1032102	1031386
PA0944	15596141	1032763	1032095	1032763	1032095
PA0945	15596142	1033824	1032763	1033824	1032763
PA0946	15596143	1034038	1035075	1035075	1034038
PA0947	15596144	1035277	1035981	1035981	1035277
PA0948	15596145	1036577	1036158	1036577	1036158
PA0949	15596146	1037175	1036579	1037175	1036579
PA0950	15596147	1037525	1037172	1037525	1037172
PA0951	15596148	1037650	1038885	1038885	1037650
PA0952	15596149	1039623	1039240	1039623	1039240
PA0953	15596150	1039968	1040432	1040432	1039968
PA0954	15596151	1040432	1040707	1040707	1040432
PA0955	15596152	1041680	1040724	1041680	1040724
PA0956	15596153	1043404	1041689	1043404	1041689
PA0957	15596154	1043512	1043919	1043919	1043512
PA0958	15596155	1045314	1043983	1045314	1043983
PA0959	15596156	1045832	1046461	1046461	1045832
PA0960	15596157	1046462	1046671	1046671	1046462
PA0961	15596158	1046911	1046720	1046911	1046720
PA0962	15596159	1048019	1047549	1048019	1047549
PA0963	15596160	1048459	1050234	1050234	1048459
PA0964	15596161	1050301	1051047	1051047	1050301
PA0965	15596162	1051132	1051656	1051656	1051132
PA0966	15596163	1051673	1052278	1052278	1051673
PA0967	15596164	1052289	1053347	1053347	1052289
PA0968	15596165	1053400	1053846	1053846	1053400
PA0969	15596166	1053848	1054543	1054543	1053848
PA0970	15596167	1054566	1055006	1055006	1054566
PA0971	15596168	1055009	1056052	1056052	1055009
PA0972	15596169	1056049	1057347	1057347	1056049
PA0973	15596170	1057400	1057906	1057906	1057400
PA0974	15596171	1057916	1058740	1058740	1057916
PA0975	15596172	1058812	1059606	1059606	1058812
PA0976	15596173	1059622	1060296	1060296	1059622
PA0976.1		1060356	1060431	1060431	1060356
PA0977	15596174	1060833	1060510	1060833	1060510
PA0978	15596175	1062034	1061207	1062034	1061207
PA0979	15596176	1062369	1062061	1062369	1062061
PA0980	15596177	1062601	1062885	1062885	1062601
PA0981	15596178	1062921	1063544	1063544	1062921
PA0982	15596179	1065103	1064555	1065103	1064555
PA0983	15596180	1065138	1065425	1065425	1065138
PA0984	15596181	1065970	1066296	1066296	1065970
PA0985	15596182	1067817	1066321	1067817	1066321
PA0986	15596183	1068193	1068456	1068456	1068193
PA0987	15596184	1068489	1069331	1069331	1068489
PA0988	15596185	1069769	1070173	1070173	1069769
PA0989	15596186	1070854	1070294	1070854	1070294
PA0990	15596187	1071877	1071239	1071877	1071239
PA0991	15596188	1072462	1072839	1072839	1072462
PA0992	15596189	1073285	1073902	1073902	1073285
PA0993	15596190	1073960	1074673	1074673	1073960
PA0994	15596191	1074784	1077303	1077303	1074784
PA0995	15596192	1077904	1077383	1077904	1077383
PA0996	15596193	1078462	1080015	1080015	1078462
PA0997	15596194	1080009	1080860	1080860	1080009
PA0998	15596195	1080853	1081899	1081899	1080853
PA0999	15596196	1081942	1082955	1082955	1081942
PA1000	15596197	1082949	1083854	1083854	1082949
PA1001	15596198	1083972	1085564	1085564	1083972
PA1002	15596199	1085542	1086144	1086144	1085542
PA1003	15596200	1087095	1086097	1087095	1086097
PA1004	15596201	1087843	1088901	1088901	1087843
PA1005	15596202	1090443	1089010	1090443	1089010
PA1006	15596203	1090606	1090857	1090857	1090606
PA1007	15596204	1090891	1091964	1091964	1090891
PA1008	15596205	1092498	1092025	1092498	1092025
PA1009	15596206	1093067	1092510	1093067	1092510
PA1010	15596207	1093251	1094129	1094129	1093251
PA1011	15596208	1094147	1095337	1095337	1094147
PA1012	15596209	1095276	1096034	1096034	1095276
PA1013	15596210	1096063	1096773	1096773	1096063
PA1013.1		1096867	1096956	1096956	1096867
PA1014	15596211	1097296	1098288	1098288	1097296
PA1015	15596212	1099128	1098328	1099128	1098328
PA1016	15596213	1099669	1100820	1100820	1099669
PA1017	15596214	1100930	1103077	1103077	1100930
PA1018	15596215	1103061	1103927	1103927	1103061
PA1019	15596216	1104009	1105364	1105364	1104009
PA1020	15596217	1105888	1107000	1107000	1105888
PA1021	15596218	1107000	1107761	1107761	1107000
PA1022	15596219	1107763	1108908	1108908	1107763
PA1023	15596220	1108949	1109866	1109866	1108949
PA1024	15596221	1109882	1110868	1110868	1109882
PA1025	15596222	1110947	1112197	1112197	1110947
PA1026	15596223	1113050	1112574	1113050	1112574
PA1027	15596224	1113129	1114718	1114718	1113129
PA1028	15596225	1114774	1116060	1116060	1114774
PA1029	15596226	1116213	1116500	1116500	1116213
PA1030	15596227	1116635	1117390	1117390	1116635
PA1030.1		1117532	1117609	1117609	1117532
PA1031	15596228	1118158	1119519	1119519	1118158
PA1032	15596229	1122217	1119674	1122217	1119674
PA1033	15596230	1122981	1122340	1122981	1122340
PA1034	15596231	1123348	1123148	1123348	1123148
PA1035	15596232	1123850	1123356	1123850	1123356
PA1036	15596233	1124165	1124725	1124725	1124165
PA1037	15596234	1125465	1124845	1125465	1124845
PA1038	15596235	1125865	1125548	1125865	1125548
PA1039	15596236	1126338	1125865	1126338	1125865
PA1040	15596237	1126838	1126341	1126838	1126341
PA1041	15596238	1126969	1127601	1127601	1126969
PA1042	15596239	1127717	1128016	1128016	1127717
PA1043	15596240	1128009	1128818	1128818	1128009
PA1044	15596241	1129321	1128857	1129321	1128857
PA1045	15596242	1129451	1131595	1131595	1129451
PA1046	15596243	1131674	1133947	1133947	1131674
PA1047	15596244	1134024	1135202	1135202	1134024
PA1048	15596245	1135408	1136289	1136289	1135408
PA1049	15596246	1136388	1137035	1137035	1136388
PA1050	15596247	1137043	1138155	1138155	1137043
PA1051	15596248	1138314	1139672	1139672	1138314
PA1052	15596249	1139714	1140859	1140859	1139714
PA1053	15596250	1141268	1141732	1141732	1141268
PA1054	15596251	1142061	1144862	1144862	1142061
PA1055	15596252	1144862	1145200	1145200	1144862
PA1056	15596253	1145197	1146696	1146696	1145197
PA1057	15596254	1146693	1147217	1147217	1146693
PA1058	15596255	1147202	1147471	1147471	1147202
PA1059	15596256	1147468	1147815	1147815	1147468
PA1060	15596257	1147928	1148833	1148833	1147928
PA1061	15596258	1148844	1149941	1149941	1148844
PA1062	15596259	1149952	1150473	1150473	1149952
PA1063	15596260	1150470	1150721	1150721	1150470
PA1064	15596261	1151415	1150750	1151415	1150750
PA1065	15596262	1151435	1151908	1151908	1151435
PA1066	15596263	1152575	1151919	1152575	1151919
PA1067	15596264	1152624	1153538	1153538	1152624
PA1068	15596265	1153637	1155547	1155547	1153637
PA1069	15596266	1155584	1157878	1157878	1155584
PA1070	15596267	1158655	1157954	1158655	1157954
PA1071	15596268	1159425	1158658	1159425	1158658
PA1072	15596269	1160675	1159422	1160675	1159422
PA1073	15596270	1161595	1160672	1161595	1160672
PA1074	15596271	1162977	1161856	1162977	1161856
PA1075	15596272	1163276	1163593	1163593	1163276
PA1076	15596273	1163660	1164022	1164022	1163660
PA1077	15596274	1164275	1164682	1164682	1164275
PA1078	15596275	1164688	1165128	1165128	1164688
PA1079	15596276	1165141	1165854	1165854	1165141
PA1080	15596277	1165882	1167270	1167270	1165882
PA1081	15596278	1167488	1168237	1168237	1167488
PA1082	15596279	1168284	1169069	1169069	1168284
PA1083	15596280	1169115	1169810	1169810	1169115
PA1084	15596281	1169822	1170931	1170931	1169822
PA1085	15596282	1170942	1172144	1172144	1170942
PA1086	15596283	1172163	1174214	1174214	1172163
PA1087	15596284	1174240	1175559	1175559	1174240
PA1088	15596285	1175614	1176375	1176375	1175614
PA1089	15596286	1176380	1176982	1176982	1176380
PA1090	15596287	1176958	1177620	1177620	1176958
PA1091	15596288	1177613	1182697	1182697	1177613
PA1092	15596289	1183058	1184524	1184524	1183058
PA1093	15596290	1184603	1184974	1184974	1184603
PA1094	15596291	1185060	1186484	1186484	1185060
PA1095	15596292	1186606	1186986	1186986	1186606
PA1096	15596293	1187009	1187305	1187305	1187009
PA1097	15596294	1187587	1189059	1189059	1187587
PA1098	15596295	1189172	1190380	1190380	1189172
PA1099	15596296	1190385	1191806	1191806	1190385
PA1100	15596297	1192053	1192382	1192382	1192053
PA1101	15596298	1192405	1194201	1194201	1192405
PA1102	15596299	1194207	1195223	1195223	1194207
PA1103	15596300	1195225	1196031	1196031	1195225
PA1104	15596301	1196021	1197376	1197376	1196021
PA1105	15596302	1197390	1197833	1197833	1197390
PA1106	15596303	1198551	1197838	1198551	1197838
PA1107	15596304	1199946	1198750	1199946	1198750
PA1108	15596305	1201220	1200063	1201220	1200063
PA1109	15596306	1201310	1202089	1202089	1201310
PA1110	15596307	1202804	1202094	1202804	1202094
PA1111	15596308	1202917	1203540	1203540	1202917
PA1112	15596309	1203633	1204781	1204781	1203633
PA1113	15596310	1205771	1207537	1207537	1205771
PA1114	15596311	1207875	1207540	1207875	1207540
PA1115	15596312	1210303	1207979	1210303	1207979
PA1116	15596313	1210558	1211397	1211397	1210558
PA1117	15596314	1211781	1211407	1211781	1211407
PA1118	15596315	1212571	1211888	1212571	1211888
PA1119	15596316	1213223	1212717	1213223	1212717
PA1120	15596317	1214502	1213195	1214502	1213195
PA1121	15596318	1215074	1214502	1215074	1214502
PA1122	15596319	1215284	1215727	1215727	1215284
PA1123	15596320	1216440	1216120	1216440	1216120
PA1124	15596321	1216671	1218167	1218167	1216671
PA1125	15596322	1218181	1218933	1218933	1218181
PA1126	15596323	1219527	1218940	1219527	1218940
PA1127	15596324	1220610	1219621	1220610	1219621
PA1128	15596325	1220745	1221656	1221656	1220745
PA1129	15596326	1221691	1222098	1222098	1221691
PA1130	15596327	1223072	1222095	1223072	1222095
PA1131	15596328	1224328	1223060	1224328	1223060
PA1132	15596329	1224641	1225330	1225330	1224641
PA1133	15596330	1225690	1225340	1225690	1225340
PA1134	15596331	1226278	1225757	1226278	1225757
PA1135	15596332	1227302	1226427	1227302	1226427
PA1136	15596333	1227474	1228205	1228205	1227474
PA1137	15596334	1229198	1228212	1229198	1228212
PA1138	15596335	1229344	1230219	1230219	1229344
PA1139	15596336	1230310	1231158	1231158	1230310
PA1140	15596337	1232092	1231256	1232092	1231256
PA1141	15596338	1233131	1232229	1233131	1232229
PA1142	15596339	1234013	1233297	1234013	1233297
PA1143	15596340	1234748	1234095	1234748	1234095
PA1144	15596341	1236150	1234816	1236150	1234816
PA1145	15596342	1236644	1237546	1237546	1236644
PA1146	15596343	1238732	1237551	1238732	1237551
PA1147	15596344	1240324	1238834	1240324	1238834
PA1148	15596345	1242500	1240584	1242500	1240584
PA1149	15596346	1243118	1242750	1243118	1242750
PA1150	15596347	1243594	1245663	1245663	1243594
PA1151	15596348	1245665	1245928	1245928	1245665
PA1152	15596349	1246444	1246788	1246788	1246444
PA1153	15596350	1248486	1247932	1248486	1247932
PA1154	15596351	1249552	1249019	1249552	1249019
PA1155	15596352	1251154	1249907	1251154	1249907
PA1156	15596353	1254309	1251418	1254309	1251418
PA1157	15596354	1255042	1255752	1255752	1255042
PA1158	15596355	1256094	1257452	1257452	1256094
PA1159	15596356	1257772	1257981	1257981	1257772
PA1160	15596357	1258470	1258087	1258470	1258087
PA1161	15596358	1259291	1258488	1259291	1258488
PA1162	15596359	1260442	1259291	1260442	1259291
PA1163	15596360	1263166	1260557	1263166	1260557
PA1164	15596361	1263378	1264190	1264190	1263378
PA1165	15596362	1264919	1264191	1264919	1264191
PA1166	15596363	1265935	1265147	1265935	1265147
PA1167	15596364	1266111	1266782	1266782	1266111
PA1168	15596365	1267282	1267602	1267602	1267282
PA1169	15596366	1267680	1269737	1269737	1267680
PA1170	15596367	1270515	1269781	1270515	1269781
PA1171	15596368	1270972	1272168	1272168	1270972
PA1172	15596369	1272796	1272200	1272796	1272200
PA1173	15596370	1273298	1272807	1273298	1272807
PA1174	15596371	1275798	1273309	1275798	1273309
PA1175	15596372	1276124	1275795	1276124	1275795
PA1176	15596373	1276608	1276117	1276608	1276117
PA1177	15596374	1276784	1276617	1276784	1276617
PA1178	15596375	1277006	1277608	1277608	1277006
PA1179	15596376	1277688	1278365	1278365	1277688
PA1180	15596377	1278362	1279708	1279708	1278362
PA1181	15596378	1279810	1283172	1283172	1279810
PA1182	15596379	1284177	1283176	1284177	1283176
PA1183	15596380	1284513	1285823	1285823	1284513
PA1184	15596381	1286788	1285898	1286788	1285898
PA1185	15596382	1286990	1287619	1287619	1286990
PA1186	15596383	1287616	1288635	1288635	1287616
PA1187	15596384	1288737	1289876	1289876	1288737
PA1188	15596385	1289965	1291146	1291146	1289965
PA1189	15596386	1291645	1291148	1291645	1291148
PA1190	15596387	1292412	1291813	1292412	1291813
PA1191	15596388	1293164	1292571	1293164	1292571
PA1192	15596389	1293267	1294091	1294091	1293267
PA1193	15596390	1294138	1294809	1294809	1294138
PA1194	15596391	1296229	1294811	1296229	1294811
PA1195	15596392	1297098	1296334	1297098	1296334
PA1196	15596393	1297309	1298709	1298709	1297309
PA1197	15596394	1298722	1299492	1299492	1298722
PA1198	15596395	1299558	1300175	1300175	1299558
PA1199	15596396	1300258	1300791	1300791	1300258
PA1200	15596397	1300811	1301473	1301473	1300811
PA1201	15596398	1302395	1301481	1302395	1301481
PA1202	15596399	1302696	1303313	1303313	1302696
PA1203	15596400	1303457	1303864	1303864	1303457
PA1204	15596401	1303892	1304449	1304449	1303892
PA1205	15596402	1304476	1305423	1305423	1304476
PA1206	15596403	1305583	1306056	1306056	1305583
PA1207	15596404	1306059	1307900	1307900	1306059
PA1208	15596405	1308067	1309566	1309566	1308067
PA1209	15596406	1310518	1309583	1310518	1309583
PA1210	15596407	1311386	1310688	1311386	1310688
PA1211	15596408	1312139	1311504	1312139	1311504
PA1212	15596409	1313365	1312136	1313365	1312136
PA1213	15596410	1314321	1313362	1314321	1313362
PA1214	15596411	1315916	1314318	1315916	1314318
PA1215	15596412	1317202	1315916	1317202	1315916
PA1216	15596413	1318150	1317404	1318150	1317404
PA1217	15596414	1319514	1318147	1319514	1318147
PA1218	15596415	1320389	1319511	1320389	1319511
PA1219	15596416	1321000	1320386	1321000	1320386
PA1220	15596417	1322256	1320994	1322256	1320994
PA1221	15596418	1324109	1322253	1324109	1322253
PA1222	15596419	1325950	1324793	1325950	1324793
PA1223	15596420	1326939	1326046	1326939	1326046
PA1224	15596421	1327024	1327803	1327803	1327024
PA1225	15596422	1328439	1327813	1328439	1327813
PA1226	15596423	1328545	1329153	1329153	1328545
PA1227	15596424	1329192	1330040	1330040	1329192
PA1228	15596425	1330467	1330117	1330467	1330117
PA1229	15596426	1331383	1330577	1331383	1330577
PA1230	15596427	1331517	1331714	1331714	1331517
PA1231	15596428	1331727	1332635	1332635	1331727
PA1232	15596429	1332635	1334674	1334674	1332635
PA1233	15596430	1334671	1334928	1334928	1334671
PA1234	15596431	1335453	1334950	1335453	1334950
PA1235	15596432	1335645	1336427	1336427	1335645
PA1236	15596433	1337941	1336430	1337941	1336430
PA1237	15596434	1339082	1337931	1339082	1337931
PA1238	15596435	1340527	1339079	1340527	1339079
PA1239	15596436	1341794	1340910	1341794	1340910
PA1240	15596437	1342648	1341851	1342648	1341851
PA1241	15596438	1342813	1343373	1343373	1342813
PA1242	15596439	1343453	1345225	1345225	1343453
PA1243	15596440	1347824	1345248	1347824	1345248
PA1244	15596441	1348401	1348060	1348401	1348060
PA1245	15596442	1349416	1350660	1350660	1349416
PA1246	15596443	1350747	1352528	1352528	1350747
PA1247	15596444	1352525	1353823	1353823	1352525
PA1248	15596445	1353827	1355272	1355272	1353827
PA1249	15596446	1355631	1357070	1357070	1355631
PA1250	15596447	1357317	1357712	1357712	1357317
PA1251	15596448	1359350	1357725	1359350	1357725
PA1252	15596449	1359590	1360594	1360594	1359590
PA1253	15596450	1362278	1360698	1362278	1360698
PA1254	15596451	1363288	1362371	1363288	1362371
PA1255	15596452	1364473	1363439	1364473	1363439
PA1256	15596453	1365221	1364499	1365221	1364499
PA1257	15596454	1365862	1365218	1365862	1365218
PA1258	15596455	1366538	1365873	1366538	1365873
PA1259	15596456	1368280	1366538	1368280	1366538
PA1260	15596457	1369160	1368339	1369160	1368339
PA1261	15596458	1370092	1369418	1370092	1369418
PA1262	15596459	1371699	1370257	1371699	1370257
PA1263	15596460	1371738	1372682	1372682	1371738
PA1264	15596461	1373845	1372979	1373845	1372979
PA1265	15596462	1373945	1374847	1374847	1373945
PA1266	15596463	1376097	1374844	1376097	1374844
PA1267	15596464	1377442	1376327	1377442	1376327
PA1268	15596465	1378383	1377439	1378383	1377439
PA1269	15596466	1379168	1378500	1379168	1378500
PA1270	15596467	1379413	1381452	1381452	1379413
PA1271	15596468	1381804	1383654	1383654	1381804
PA1272	15596469	1383718	1384329	1384329	1383718
PA1273	15596470	1384361	1385668	1385668	1384361
PA1274	15596471	1385670	1386326	1386326	1385670
PA1275	15596472	1386323	1387261	1387261	1386323
PA1276	15596473	1387254	1388249	1388249	1387254
PA1277	15596474	1388242	1389714	1389714	1388242
PA1278	15596475	1389707	1390228	1390228	1389707
PA1279	15596476	1390225	1391280	1391280	1390225
PA1280	15596477	1391277	1391861	1391861	1391277
PA1281	15596478	1391864	1392601	1392601	1391864
PA1282	15596479	1394069	1392564	1394069	1392564
PA1283	15596480	1394188	1394748	1394748	1394188
PA1284	15596481	1396599	1394779	1396599	1394779
PA1285	15596482	1396731	1397180	1397180	1396731
PA1286	15596483	1397254	1398453	1398453	1397254
PA1287	15596484	1398618	1399172	1399172	1398618
PA1288	15596485	1400505	1399231	1400505	1399231
PA1289	15596486	1401190	1400711	1401190	1400711
PA1290	15596487	1402005	1401412	1402005	1401412
PA1291	15596488	1402117	1402956	1402956	1402117
PA1292	15596489	1403835	1402981	1403835	1402981
PA1293	15596490	1405197	1404136	1405197	1404136
PA1294	15596491	1405338	1406462	1406462	1405338
PA1295	15596492	1406459	1406752	1406752	1406459
PA1296	15596493	1407007	1407939	1407939	1407007
PA1297	15596494	1408931	1407951	1408931	1407951
PA1298	15596495	1408999	1409274	1409274	1408999
PA1299	15596496	1409351	1409800	1409800	1409351
PA1300	15596497	1409949	1410476	1410476	1409949
PA1301	15596498	1410473	1411456	1411456	1410473
PA1302	15596499	1411585	1414140	1414140	1411585
PA1303	15596500	1414686	1414147	1414686	1414147
PA1304	15596501	1416814	1414763	1416814	1414763
PA1305	15596502	1416963	1417436	1417436	1416963
PA1306	15596503	1417500	1417961	1417961	1417500
PA1307	15596504	1417965	1418738	1418738	1417965
PA1308	15596505	1418765	1419289	1419289	1418765
PA1309	15596506	1420158	1419298	1420158	1419298
PA1310	15596507	1420326	1421441	1421441	1420326
PA1311	15596508	1421477	1422304	1422304	1421477
PA1312	15596509	1423266	1422355	1423266	1422355
PA1313	15596510	1423374	1424732	1424732	1423374
PA1314	15596511	1424746	1425132	1425132	1424746
PA1315	15596512	1425754	1425140	1425754	1425140
PA1316	15596513	1425912	1427453	1427453	1425912
PA1317	15596514	1428080	1429075	1429075	1428080
PA1318	15596515	1429082	1431058	1431058	1429082
PA1319	15596516	1431062	1431691	1431691	1431062
PA1320	15596517	1431691	1432026	1432026	1431691
PA1321	15596518	1432037	1432927	1432927	1432037
PA1322	15596519	1433166	1435364	1435364	1433166
PA1323	15596520	1435493	1435825	1435825	1435493
PA1324	15596521	1435885	1436397	1436397	1435885
PA1324.1		1436491	1436618	1436618	1436491
PA1325	15596522	1436663	1437070	1437070	1436663
PA1326	15596523	1437067	1438614	1438614	1437067
PA1327	15596524	1438706	1440676	1440676	1438706
PA1328	15596525	1441547	1440639	1441547	1440639
PA1329	15596526	1441632	1442063	1442063	1441632
PA1330	15596527	1442069	1442848	1442848	1442069
PA1331	15596528	1444451	1442904	1444451	1442904
PA1332	15596529	1445271	1444720	1445271	1444720
PA1333	15596530	1445611	1445405	1445611	1445405
PA1334	15596531	1446918	1445806	1446918	1445806
PA1335	15596532	1448503	1447226	1448503	1447226
PA1336	15596533	1450449	1448548	1450449	1448548
PA1337	15596534	1451633	1450545	1451633	1450545
PA1338	15596535	1453392	1451719	1453392	1451719
PA1339	15596536	1454204	1453470	1454204	1453470
PA1340	15596537	1454869	1454201	1454869	1454201
PA1341	15596538	1455612	1454866	1455612	1454866
PA1342	15596539	1456723	1455815	1456723	1455815
PA1343	15596540	1457175	1457633	1457633	1457175
PA1344	15596541	1457729	1458523	1458523	1457729
PA1345	15596542	1458707	1460296	1460296	1458707
PA1346	15596543	1461854	1460307	1461854	1460307
PA1347	15596544	1462630	1461938	1462630	1461938
PA1348	15596545	1462696	1463403	1463403	1462696
PA1349	15596546	1463586	1463936	1463936	1463586
PA1350	15596547	1464111	1464860	1464860	1464111
PA1351	15596548	1464878	1466101	1466101	1464878
PA1352	15596549	1467320	1466109	1467320	1466109
PA1353	15596550	1467901	1467488	1467901	1467488
PA1354	15596551	1468363	1467938	1468363	1467938
PA1355	15596552	1468510	1468890	1468890	1468510
PA1356	15596553	1468913	1470019	1470019	1468913
PA1357	15596554	1470088	1470564	1470564	1470088
PA1358	15596555	1470978	1470580	1470978	1470580
PA1359	15596556	1471672	1471016	1471672	1471016
PA1360	15596557	1471671	1472564	1472564	1471671
PA1361	15596558	1473980	1472547	1473980	1472547
PA1362	15596559	1474391	1474714	1474714	1474391
PA1363	15596560	1474727	1475467	1475467	1474727
PA1364	15596561	1475464	1476306	1476306	1475464
PA1365	15596562	1476384	1478825	1478825	1476384
PA1366	15596563	1479791	1479021	1479791	1479021
PA1367	15596564	1481051	1480215	1481051	1480215
PA1368	15596565	1482758	1481334	1482758	1481334
PA1369	15596566	1483123	1483875	1483875	1483123
PA1370	15596567	1483898	1485763	1485763	1483898
PA1371	15596568	1486967	1486266	1486967	1486266
PA1372	15596569	1489095	1486960	1489095	1486960
PA1373	15596570	1491083	1489815	1491083	1489815
PA1374	15596571	1491192	1491698	1491698	1491192
PA1375	15596572	1491913	1493055	1493055	1491913
PA1376	15596573	1494823	1493090	1494823	1493090
PA1377	15596574	1494959	1495492	1495492	1494959
PA1378	15596575	1495635	1495997	1495997	1495635
PA1379	15596576	1496920	1496087	1496920	1496087
PA1380	15596577	1497012	1497977	1497977	1497012
PA1381	15596578	1498338	1498829	1498829	1498338
PA1382	15596579	1498813	1501092	1501092	1498813
PA1383	15596580	1501611	1503416	1503416	1501611
PA1384	15596581	1503568	1504581	1504581	1503568
PA1385	15596582	1504605	1505729	1505729	1504605
PA1386	15596583	1505749	1507017	1507017	1505749
PA1387	15596584	1507164	1508720	1508720	1507164
PA1388	15596585	1508737	1509465	1509465	1508737
PA1389	15596586	1509562	1511046	1511046	1509562
PA1390	15596587	1511232	1512266	1512266	1511232
PA1391	15596588	1512260	1514035	1514035	1512260
PA1392	15596589	1514036	1515280	1515280	1514036
PA1393	15596590	1515927	1515337	1515927	1515337
PA1394	15596591	1516433	1516687	1516687	1516433
PA1395	15596592	1516703	1517119	1517119	1516703
PA1396	15596593	1518768	1517146	1518768	1517146
PA1397	15596594	1518914	1519546	1519546	1518914
PA1398	15596595	1519627	1519968	1519968	1519627
PA1399	15596596	1520904	1519984	1520904	1519984
PA1400	15596597	1521109	1524396	1524396	1521109
PA1401	15596598	1524831	1524424	1524831	1524424
PA1402	15596599	1525574	1524909	1525574	1524909
PA1403	15596600	1525667	1526299	1526299	1525667
PA1404	15596601	1526657	1526430	1526657	1526430
PA1405	15596602	1527191	1528783	1528783	1527191
PA1406	15596603	1529561	1528803	1529561	1528803
PA1407	15596604	1530538	1529597	1530538	1529597
PA1408	15596605	1533028	1530605	1533028	1530605
PA1409	15596606	1533238	1534278	1534278	1533238
PA1410	15596607	1534289	1535380	1535380	1534289
PA1411	15596608	1535586	1536497	1536497	1535586
PA1412	15596609	1537650	1536457	1537650	1536457
PA1413	15596610	1537755	1538627	1538627	1537755
PA1414	15596611	1538683	1538916	1538916	1538683
PA1415	15596612	1539704	1538976	1539704	1538976
PA1416	15596613	1541131	1539749	1541131	1539749
PA1417	15596614	1542746	1541145	1542746	1541145
PA1418	15596615	1544213	1542822	1544213	1542822
PA1419	15596616	1545818	1544307	1545818	1544307
PA1420	15596617	1546256	1545837	1546256	1545837
PA1421	15596618	1547230	1546271	1547230	1546271
PA1422	15596619	1547437	1548330	1548330	1547437
PA1423	15596620	1549587	1548334	1549587	1548334
PA1424	15596621	1549883	1550494	1550494	1549883
PA1425	15596622	1550984	1552600	1552600	1550984
PA1426	15596623	1552641	1552997	1552997	1552641
PA1427	15596624	1553112	1553675	1553675	1553112
PA1428	15596625	1554415	1554846	1554846	1554415
PA1429	15596626	1555012	1557720	1557720	1555012
PA1430	15596627	1558171	1558890	1558890	1558171
PA1431	15596628	1559122	1558880	1559122	1558880
PA1432	15596629	1559254	1559859	1559859	1559254
PA1433	15596630	1561918	1559966	1561918	1559966
PA1434	15596631	1562632	1561919	1562632	1561919
PA1435	15596632	1562813	1563970	1563970	1562813
PA1436	15596633	1563967	1567077	1567077	1563967
PA1437	15596634	1567181	1567870	1567870	1567181
PA1438	15596635	1567848	1569293	1569293	1567848
PA1439	15596636	1569709	1569302	1569709	1569302
PA1440	15596637	1570308	1569721	1570308	1569721
PA1441	15596638	1570496	1571779	1571779	1570496
PA1442	15596639	1572023	1572544	1572544	1572023
PA1443	15596640	1572552	1573523	1573523	1572552
PA1444	15596641	1573551	1574024	1574024	1573551
PA1445	15596642	1574026	1574478	1574478	1574026
PA1446	15596643	1574475	1575242	1575242	1574475
PA1447	15596644	1575290	1575559	1575559	1575290
PA1448	15596645	1575559	1576335	1576335	1575559
PA1449	15596646	1576338	1577474	1577474	1576338
PA1450	15596647	1577547	1578806	1578806	1577547
PA1451	15596648	1578839	1580182	1580182	1578839
PA1452	15596649	1580321	1582444	1582444	1580321
PA1453	15596650	1582528	1583817	1583817	1582528
PA1454	15596651	1583956	1584798	1584798	1583956
PA1455	15596652	1584795	1585538	1585538	1584795
PA1456	15596653	1585640	1586014	1586014	1585640
PA1457	15596654	1586034	1586822	1586822	1586034
PA1458	15596655	1587023	1589284	1589284	1587023
PA1459	15596656	1589338	1590444	1590444	1589338
PA1460	15596657	1590533	1591273	1591273	1590533
PA1461	15596658	1591286	1592176	1592176	1591286
PA1462	15596659	1592271	1593059	1593059	1592271
PA1463	15596660	1593151	1594041	1594041	1593151
PA1464	15596661	1594087	1594566	1594566	1594087
PA1465	15596662	1594597	1595004	1595004	1594597
PA1466	15596663	1595718	1595032	1595718	1595032
PA1467	15596664	1595827	1596798	1596798	1595827
PA1468	15596665	1596889	1597305	1597305	1596889
PA1469	15596666	1597365	1598087	1598087	1597365
PA1470	15596667	1598221	1598958	1598958	1598221
PA1471	15596668	1599320	1599024	1599320	1599024
PA1472	15596669	1599982	1599428	1599982	1599428
PA1473	15596670	1600418	1600083	1600418	1600083
PA1474	15596671	1601893	1600415	1601893	1600415
PA1475	15596672	1602179	1602880	1602880	1602179
PA1476	15596673	1602877	1603548	1603548	1602877
PA1477	15596674	1603671	1604429	1604429	1603671
PA1478	15596675	1604426	1604602	1604602	1604426
PA1479	15596676	1604599	1605087	1605087	1604599
PA1480	15596677	1605088	1607061	1607061	1605088
PA1481	15596678	1607065	1607607	1607607	1607065
PA1482	15596679	1607604	1608071	1608071	1607604
PA1483	15596680	1608068	1609291	1609291	1608068
PA1484	15596681	1610544	1609738	1610544	1609738
PA1485	15596682	1610745	1612112	1612112	1610745
PA1486	15596683	1612126	1613226	1613226	1612126
PA1487	15596684	1614649	1613234	1614649	1613234
PA1488	15596685	1615908	1614670	1615908	1614670
PA1489	15596686	1617085	1615895	1617085	1615895
PA1490	15596687	1618265	1617489	1618265	1617489
PA1491	15596688	1618612	1619847	1619847	1618612
PA1492	15596689	1619907	1620263	1620263	1619907
PA1493	15596690	1621343	1620345	1621343	1620345
PA1494	15596691	1623127	1621472	1623127	1621472
PA1495	15596692	1623877	1623251	1623877	1623251
PA1496	15596693	1624715	1623864	1624715	1623864
PA1497	15596694	1625695	1624781	1625695	1624781
PA1498	15596695	1627495	1626062	1627495	1626062
PA1499	15596696	1628762	1627497	1628762	1627497
PA1500	15596697	1629949	1629059	1629949	1629059
PA1501	15596698	1630806	1630024	1630806	1630024
PA1502	15596699	1632677	1630902	1632677	1630902
PA1503	15596700	1633006	1633437	1633437	1633006
PA1504	15596701	1634492	1633842	1634492	1633842
PA1505	15596702	1634728	1635723	1635723	1634728
PA1506	15596703	1635908	1636237	1636237	1635908
PA1507	15596704	1637696	1636329	1637696	1636329
PA1508	15596705	1638639	1638379	1638639	1638379
PA1509	15596706	1639794	1638652	1639794	1638652
PA1510	15596707	1641500	1639791	1641500	1639791
PA1511	15596708	1644025	1641497	1644025	1641497
PA1512	15596709	1644725	1644207	1644725	1644207
PA1513	15596710	1646488	1645211	1646488	1645211
PA1514	15596711	1647046	1646537	1647046	1646537
PA1515	15596712	1648099	1647101	1648099	1647101
PA1516	15596713	1648632	1648117	1648632	1648117
PA1517	15596714	1649555	1648629	1649555	1648629
PA1518	15596715	1649928	1650308	1650308	1649928
PA1519	15596716	1651898	1650549	1651898	1650549
PA1520	15596717	1652273	1653052	1653052	1652273
PA1521	15596718	1654410	1653106	1654410	1653106
PA1522	15596719	1655319	1654480	1655319	1654480
PA1523	15596720	1657745	1655346	1657745	1655346
PA1524	15596721	1659192	1657738	1659192	1657738
PA1525	15596722	1660546	1659413	1660546	1659413
PA1526	15596723	1660727	1661386	1661386	1660727
PA1527	15596724	1661412	1664900	1664900	1661412
PA1528	15596725	1665065	1665934	1665934	1665065
PA1529	15596726	1666025	1668409	1668409	1666025
PA1530	15596727	1668455	1668832	1668832	1668455
PA1530.1		1668840	1669799	1669799	1668840
PA1531	15596728	1669952	1669086	1669952	1669086
PA1532	15596729	1669989	1672034	1672034	1669989
PA1533	15596730	1672080	1672406	1672406	1672080
PA1534	15596731	1672485	1673081	1673081	1672485
PA1535	15596732	1673204	1674352	1674352	1673204
PA1536	15596733	1674904	1674365	1674904	1674365
PA1537	15596734	1675865	1674978	1675865	1674978
PA1538	15596735	1677445	1675862	1677445	1675862
PA1539	15596736	1677559	1678407	1678407	1677559
PA1540	15596737	1678590	1678261	1678590	1678261
PA1541	15596738	1678952	1678584	1678952	1678584
PA1542	15596739	1680197	1679361	1680197	1679361
PA1543	15596740	1680985	1680437	1680985	1680437
PA1544	15596741	1681805	1681071	1681805	1681071
PA1545	15596742	1682051	1682518	1682518	1682051
PA1546	15596743	1683949	1682567	1683949	1682567
PA1547	15596744	1684760	1684077	1684760	1684077
PA1548	15596745	1684962	1684753	1684962	1684753
PA1549	15596746	1687376	1684941	1687376	1684941
PA1550	15596747	1687912	1687373	1687912	1687373
PA1551	15596748	1689339	1687924	1689339	1687924
PA1552	15596749	1690513	1689557	1690513	1689557
PA1553	15596750	1691312	1690701	1691312	1690701
PA1554	15596751	1692754	1691327	1692754	1691327
PA1555	15596752	1694045	1693119	1694045	1693119
PA1556	15596753	1694841	1694233	1694841	1694233
PA1557	15596754	1696279	1694852	1696279	1694852
PA1558	15596755	1696467	1697099	1697099	1696467
PA1559	15596756	1697188	1697919	1697919	1697188
PA1560	15596757	1697916	1698344	1698344	1697916
PA1561	15596758	1699947	1698382	1699947	1698382
PA1562	15596759	1703052	1700320	1703052	1700320
PA1563	15596760	1703379	1704437	1704437	1703379
PA1564	15596761	1704522	1704761	1704761	1704522
PA1565	15596762	1706103	1704793	1706103	1704793
PA1566	15596763	1707536	1706172	1707536	1706172
PA1567	15596764	1709401	1708004	1709401	1708004
PA1568	15596765	1709765	1709412	1709765	1709412
PA1569	15596766	1711191	1709821	1711191	1709821
PA1570	15596767	1711569	1712450	1712450	1711569
PA1571	15596768	1712698	1712519	1712698	1712519
PA1572	15596769	1712908	1714053	1714053	1712908
PA1573	15596770	1714064	1714660	1714660	1714064
PA1574	15596771	1715059	1714778	1715059	1714778
PA1575	15596772	1715705	1715154	1715705	1715154
PA1576	15596773	1715809	1716675	1716675	1715809
PA1577	15596774	1717023	1716682	1717023	1716682
PA1578	15596775	1717139	1717894	1717894	1717139
PA1579	15596776	1718386	1718994	1718994	1718386
PA1580	15596777	1720395	1719109	1720395	1719109
PA1581	15596778	1720744	1721130	1721130	1720744
PA1582	15596779	1721124	1721492	1721492	1721124
PA1583	15596780	1721496	1723268	1723268	1721496
PA1584	15596781	1723280	1723987	1723987	1723280
PA1585	15596782	1724244	1727075	1727075	1724244
PA1586	15596783	1727118	1728347	1728347	1727118
PA1587	15596784	1728416	1729852	1729852	1728416
PA1588	15596785	1730181	1731347	1731347	1730181
PA1589	15596786	1731347	1732234	1732234	1731347
PA1590	15596787	1732545	1733858	1733858	1732545
PA1591	15596788	1734004	1734768	1734768	1734004
PA1592	15596789	1735063	1734827	1735063	1734827
PA1593	15596790	1735236	1735709	1735709	1735236
PA1594	15596791	1735706	1736152	1736152	1735706
PA1595	15596792	1736189	1737418	1737418	1736189
PA1596	15596793	1737536	1739440	1739440	1737536
PA1597	15596794	1739508	1740233	1740233	1739508
PA1598	15596795	1741065	1740244	1741065	1740244
PA1599	15596796	1741146	1741928	1741928	1741146
PA1600	15596797	1743240	1741939	1743240	1741939
PA1601	15596798	1745536	1743290	1745536	1743290
PA1602	15596799	1746024	1745533	1746024	1745533
PA1603	15596800	1746653	1746231	1746653	1746231
PA1604	15596801	1747597	1746692	1747597	1746692
PA1605	15596802	1747596	1748630	1748630	1747596
PA1606	15596803	1748699	1749175	1749175	1748699
PA1607	15596804	1749789	1749349	1749789	1749349
PA1608	15596805	1751520	1749895	1751520	1749895
PA1609	15596806	1752891	1751674	1752891	1751674
PA1610	15596807	1753418	1752903	1753418	1752903
PA1611	15596808	1755562	1753607	1755562	1753607
PA1612	15596809	1756317	1755559	1756317	1755559
PA1613	15596810	1758597	1756489	1758597	1756489
PA1614	15596811	1758748	1759770	1759770	1758748
PA1615	15596812	1759784	1760125	1760125	1759784
PA1616	15596813	1760122	1760586	1760586	1760122
PA1617	15596814	1760713	1762380	1762380	1760713
PA1618	15596815	1762433	1762870	1762870	1762433
PA1619	15596816	1762928	1763752	1763752	1762928
PA1620	15596817	1763793	1764434	1764434	1763793
PA1621	15596818	1764536	1765348	1765348	1764536
PA1622	15596819	1765345	1766205	1766205	1765345
PA1623	15596820	1766285	1766947	1766947	1766285
PA1624	15596821	1766956	1767762	1767762	1766956
PA1625	15596822	1767928	1768995	1768995	1767928
PA1626	15596823	1770321	1769047	1770321	1769047
PA1627	15596824	1770984	1770337	1770984	1770337
PA1628	15596825	1772651	1771122	1772651	1771122
PA1629	15596826	1773440	1772655	1773440	1772655
PA1630	15596827	1773682	1774548	1774548	1773682
PA1631	15596828	1774603	1775757	1775757	1774603
PA1632	15596829	1775945	1776034	1776034	1775945
PA1633	15596830	1776045	1777739	1777739	1776045
PA1634	15596831	1777751	1779823	1779823	1777751
PA1635	15596832	1779877	1780428	1780428	1779877
PA1636	15596833	1780536	1783193	1783193	1780536
PA1637	15596834	1783294	1783986	1783986	1783294
PA1638	15596835	1784108	1785016	1785016	1784108
PA1639	15596836	1785127	1785732	1785732	1785127
PA1640	15596837	1786773	1785736	1786773	1785736
PA1641	15596838	1786888	1787166	1787166	1786888
PA1642	15596839	1787250	1788284	1788284	1787250
PA1643	15596840	1788284	1789393	1789393	1788284
PA1644	15596841	1789857	1790465	1790465	1789857
PA1645	15596842	1790879	1790472	1790879	1790472
PA1646	15596843	1791080	1793038	1793038	1791080
PA1647	15596844	1794740	1793019	1794740	1793019
PA1648	15596845	1795887	1794883	1795887	1794883
PA1649	15596846	1796138	1796899	1796899	1796138
PA1650	15596847	1797058	1797951	1797951	1797058
PA1651	15596848	1799154	1797958	1799154	1797958
PA1652	15596849	1799385	1800020	1800020	1799385
PA1653	15596850	1800547	1800071	1800547	1800071
PA1654	15596851	1800629	1801795	1801795	1800629
PA1655	15596852	1801851	1802453	1802453	1801851
PA1656	15596853	1803626	1805182	1805182	1803626
PA1657	15596854	1805218	1805724	1805724	1805218
PA1658	15596855	1805753	1807228	1807228	1805753
PA1659	15596856	1807241	1807648	1807648	1807241
PA1660	15596857	1808193	1809773	1809773	1808193
PA1661	15596858	1809737	1810744	1810744	1809737
PA1662	15596859	1810751	1813384	1813384	1810751
PA1663	15596860	1813395	1814906	1814906	1813395
PA1664	15596861	1814995	1815135	1815135	1814995
PA1665	15596862	1815153	1816346	1816346	1815153
PA1666	15596863	1816352	1816858	1816858	1816352
PA1667	15596864	1816855	1818186	1818186	1816855
PA1668	15596865	1818189	1819058	1819058	1818189
PA1669	15596866	1819074	1822601	1822601	1819074
PA1670	15596867	1822601	1823329	1823329	1822601
PA1671	15596868	1823326	1824315	1824315	1823326
PA1672	15596869	1824723	1824343	1824723	1824343
PA1673	15596870	1824969	1825430	1825430	1824969
PA1674	15596871	1826040	1825495	1826040	1825495
PA1675	15596872	1826675	1826118	1826675	1826118
PA1676	15596873	1827052	1826732	1827052	1826732
PA1677	15596874	1827821	1827225	1827821	1827225
PA1678	15596875	1827992	1828906	1828906	1827992
PA1679	15596876	1829710	1828931	1829710	1828931
PA1680	15596877	1830771	1829788	1830771	1829788
PA1681	15596878	1830879	1831970	1831970	1830879
PA1682	15596879	1832014	1833165	1833165	1832014
PA1683	15596880	1833162	1833779	1833779	1833162
PA1684	15596881	1833776	1834321	1834321	1833776
PA1685	15596882	1834393	1835142	1835142	1834393
PA1686	15596883	1836218	1835325	1836218	1835325
PA1687	15596884	1836367	1837227	1837227	1836367
PA1688	15596885	1837388	1838257	1838257	1837388
PA1689	15596886	1838260	1840362	1840362	1838260
PA1690	15596887	1841517	1840468	1841517	1840468
PA1691	15596888	1842302	1841514	1842302	1841514
PA1692	15596889	1842565	1842299	1842565	1842299
PA1693	15596890	1843221	1842568	1843221	1842568
PA1694	15596891	1844147	1843218	1844147	1843218
PA1695	15596892	1845253	1844144	1845253	1844144
PA1696	15596893	1845717	1845241	1845717	1845241
PA1697	15596894	1847036	1845714	1847036	1845714
PA1698	15596895	1847227	1848093	1848093	1847227
PA1699	15596896	1848074	1848352	1848352	1848074
PA1700	15596897	1848339	1848710	1848710	1848339
PA1701	15596898	1848707	1849072	1849072	1848707
PA1702	15596899	1849077	1849406	1849406	1849077
PA1703	15596900	1849403	1851523	1851523	1849403
PA1704	15596901	1851520	1851954	1851954	1851520
PA1705	15596902	1851982	1852278	1852278	1851982
PA1706	15596903	1852288	1853172	1853172	1852288
PA1707	15596904	1853181	1853684	1853684	1853181
PA1708	15596905	1853665	1854837	1854837	1853665
PA1709	15596906	1854849	1855736	1855736	1854849
PA1710	15596907	1855862	1856299	1856299	1855862
PA1711	15596908	1856308	1856553	1856553	1856308
PA1712	15596909	1856562	1856975	1856975	1856562
PA1713	15596910	1857273	1858109	1858109	1857273
PA1714	15596911	1858207	1859037	1859037	1858207
PA1715	15596912	1859071	1859493	1859493	1859071
PA1716	15596913	1859493	1861295	1861295	1859493
PA1717	15596914	1861297	1862595	1862595	1861297
PA1718	15596915	1862558	1862761	1862761	1862558
PA1719	15596916	1862764	1863021	1863021	1862764
PA1720	15596917	1863024	1863371	1863371	1863024
PA1721	15596918	1863368	1863799	1863799	1863368
PA1722	15596919	1863799	1864137	1864137	1863799
PA1723	15596920	1864134	1864880	1864880	1864134
PA1724	15596921	1864889	1865515	1865515	1864889
PA1725	15596922	1865494	1866138	1866138	1865494
PA1726	15596923	1868535	1866241	1868535	1866241
PA1727	15596924	1870763	1868706	1870763	1868706
PA1728	15596925	1871116	1871457	1871457	1871116
PA1729	15596926	1871555	1872202	1872202	1871555
PA1730	15596927	1872602	1874014	1874014	1872602
PA1731	15596928	1874017	1874970	1874970	1874017
PA1732	15596929	1874967	1875767	1875767	1874967
PA1733	15596930	1875849	1876580	1876580	1875849
PA1734	15596931	1877409	1876588	1877409	1876588
PA1735	15596932	1877522	1878409	1878409	1877522
PA1736	15596933	1878980	1880185	1880185	1878980
PA1737	15596934	1880199	1882343	1882343	1880199
PA1738	15596935	1883509	1882595	1883509	1882595
PA1739	15596936	1883661	1884632	1884632	1883661
PA1740	15596937	1884655	1885653	1885653	1884655
PA1741	15596938	1886033	1885662	1886033	1885662
PA1742	15596939	1886278	1887000	1887000	1886278
PA1743	15596940	1887297	1887058	1887297	1887058
PA1744	15596941	1887543	1887325	1887543	1887325
PA1745	15596942	1888186	1887698	1888186	1887698
PA1746	15596943	1888407	1888913	1888913	1888407
PA1747	15596944	1889173	1888985	1889173	1888985
PA1748	15596945	1890012	1889323	1890012	1889323
PA1749	15596946	1890196	1890681	1890681	1890196
PA1750	15596947	1891815	1890739	1891815	1890739
PA1751	15596948	1892133	1892510	1892510	1892133
PA1752	15596949	1892510	1893457	1893457	1892510
PA1753	15596950	1893620	1894117	1894117	1893620
PA1754	15596951	1894249	1895223	1895223	1894249
PA1755	15596952	1895627	1895280	1895627	1895280
PA1756	15596953	1896495	1895692	1896495	1895692
PA1757	15596954	1896630	1897247	1897247	1896630
PA1758	15596955	1898651	1897290	1898651	1897290
PA1759	15596956	1898816	1901521	1901521	1898816
PA1760	15596957	1901524	1904247	1904247	1901524
PA1761	15596958	1904479	1904916	1904916	1904479
PA1762	15596959	1904995	1905756	1905756	1904995
PA1763	15596960	1905797	1906822	1906822	1905797
PA1764	15596961	1906842	1908440	1908440	1906842
PA1765	15596962	1908454	1909641	1909641	1908454
PA1766	15596963	1910681	1909698	1910681	1909698
PA1767	15596964	1912211	1910685	1912211	1910685
PA1768	15596965	1912756	1912217	1912756	1912217
PA1769	15596966	1913871	1913047	1913871	1913047
PA1770	15596967	1914037	1916412	1916412	1914037
PA1771	15596968	1916482	1917492	1917492	1916482
PA1772	15596969	1917599	1918087	1918087	1917599
PA1773	15596970	1918275	1919273	1919273	1918275
PA1774	15596971	1919322	1919576	1919576	1919322
PA1775	15596972	1919579	1920403	1920403	1919579
PA1776	15596973	1920568	1921065	1921065	1920568
PA1777	15596974	1921174	1922226	1922226	1921174
PA1778	15596975	1923032	1922295	1923032	1922295
PA1779	15596976	1925770	1923044	1925770	1923044
PA1780	15596977	1926123	1925797	1926123	1925797
PA1781	15596978	1928626	1926176	1928626	1926176
PA1781.1		1928886	1928666	1928886	1928666
PA1782	15596979	1930489	1928894	1930489	1928894
PA1783	15596980	1931775	1930564	1931775	1930564
PA1784	15596981	1932824	1932129	1932824	1932129
PA1785	15596982	1933632	1933054	1933632	1933054
PA1786	15596983	1934857	1933649	1934857	1933649
PA1787	15596984	1937644	1935035	1937644	1935035
PA1788	15596985	1938026	1938493	1938493	1938026
PA1789	15596986	1939412	1938549	1939412	1938549
PA1790	15596987	1939583	1940206	1940206	1939583
PA1791	15596988	1941586	1940255	1941586	1940255
PA1792	15596989	1942442	1941720	1942442	1941720
PA1793	15596990	1942944	1942447	1942944	1942447
PA1794	15596991	1943067	1944737	1944737	1943067
PA1795	15596992	1944747	1946129	1946129	1944747
PA1796	15596993	1947041	1946187	1947041	1946187
PA1796.1		1947320	1947396	1947396	1947320
PA1796.2		1947448	1947523	1947523	1947448
PA1796.3		1947578	1947662	1947662	1947578
PA1796.4		1947729	1947804	1947804	1947729
PA1797	15596994	1950334	1948502	1950334	1948502
PA1798	15596995	1951725	1950439	1951725	1950439
PA1799	15596996	1952433	1951726	1952433	1951726
PA1800	15596997	1952665	1953975	1953975	1952665
PA1801	15596998	1954069	1954710	1954710	1954069
PA1802	15596999	1954815	1956095	1956095	1954815
PA1803	15597000	1956227	1958623	1958623	1956227
PA1804	15597001	1958759	1959031	1959031	1958759
PA1804.1		1959083	1959159	1959159	1959083
PA1805	15597002	1959263	1961128	1961128	1959263
PA1806	15597003	1962024	1961227	1962024	1961227
PA1807	15597004	1963656	1962046	1963656	1962046
PA1808	15597005	1964677	1963658	1964677	1963658
PA1809	15597006	1965764	1964682	1965764	1964682
PA1810	15597007	1967618	1965771	1967618	1965771
PA1811	15597008	1969444	1967615	1969444	1967615
PA1812	15597009	1971239	1969635	1971239	1969635
PA1813	15597010	1972093	1971317	1972093	1971317
PA1814	15597011	1972195	1972956	1972956	1972195
PA1815	15597012	1972959	1973405	1973405	1972959
PA1816	15597013	1973470	1974210	1974210	1973470
PA1817	15597014	1974627	1974238	1974627	1974238
PA1818	15597015	1974821	1977076	1977076	1974821
PA1819	15597016	1977100	1978455	1978455	1977100
PA1820	15597017	1979941	1978439	1979941	1978439
PA1821	15597018	1980165	1980977	1980977	1980165
PA1822	15597019	1981017	1982705	1982705	1981017
PA1823	15597020	1982705	1983541	1983541	1982705
PA1824	15597021	1984288	1983509	1984288	1983509
PA1825	15597022	1984389	1985033	1985033	1984389
PA1826	15597023	1985935	1985030	1985935	1985030
PA1827	15597024	1986067	1986828	1986828	1986067
PA1828	15597025	1987756	1986989	1987756	1986989
PA1829	15597026	1988851	1987781	1988851	1987781
PA1830	15597027	1989423	1989109	1989423	1989109
PA1831	15597028	1990194	1989484	1990194	1989484
PA1832	15597029	1990428	1991453	1991453	1990428
PA1833	15597030	1991512	1992504	1992504	1991512
PA1834	15597031	1992584	1993474	1993474	1992584
PA1835	15597032	1993898	1993461	1993898	1993461
PA1836	15597033	1994021	1994602	1994602	1994021
PA1837	15597034	1995164	1994667	1995164	1994667
PA1838	15597035	1996806	1995148	1996806	1995148
PA1839	15597036	1998549	1997509	1998549	1997509
PA1840	15597037	1998587	1998949	1998949	1998587
PA1841	15597038	1998963	1999460	1999460	1998963
PA1842	15597039	1999874	1999512	1999874	1999512
PA1843	15597040	2003593	1999889	2003593	1999889
PA1844	15597041	2004332	2003868	2004332	2003868
PA1845	15597042	2004892	2004374	2004892	2004374
PA1846	15597043	2005254	2007542	2007542	2005254
PA1847	15597044	2007665	2008249	2008249	2007665
PA1848	15597045	2009477	2008308	2009477	2008308
PA1849	15597046	2009724	2009482	2009724	2009482
PA1850	15597047	2010751	2009747	2010751	2009747
PA1851	15597048	2011000	2012205	2012205	2011000
PA1852	15597049	2012530	2012255	2012530	2012255
PA1853	15597050	2012815	2013678	2013678	2012815
PA1854	15597051	2014823	2013666	2014823	2013666
PA1855	15597052	2015136	2014915	2015136	2014915
PA1856	15597053	2016581	2015139	2016581	2015139
PA1857	15597054	2017851	2016928	2017851	2016928
PA1858	15597055	2018794	2017967	2018794	2017967
PA1859	15597056	2019690	2018803	2019690	2018803
PA1860	15597057	2019776	2020603	2020603	2019776
PA1861	15597058	2021710	2020625	2021710	2020625
PA1862	15597059	2022398	2021712	2022398	2021712
PA1863	15597060	2023166	2022411	2023166	2022411
PA1864	15597061	2023931	2023281	2023931	2023281
PA1865	15597062	2024065	2025744	2025744	2024065
PA1866	15597063	2025737	2028013	2028013	2025737
PA1867	15597064	2028454	2028981	2028981	2028454
PA1868	15597065	2028968	2031298	2031298	2028968
PA1869	15597066	2031466	2031705	2031705	2031466
PA1870	15597067	2031988	2032413	2032413	2031988
PA1871	15597068	2032695	2033951	2033951	2032695
PA1872	15597069	2034857	2034066	2034857	2034066
PA1873	15597070	2035940	2034918	2035940	2034918
PA1874	15597071	2036441	2043847	2043847	2036441
PA1875	15597072	2043847	2045124	2045124	2043847
PA1876	15597073	2045114	2047285	2047285	2045114
PA1877	15597074	2047275	2048462	2048462	2047275
PA1878	15597075	2049148	2048570	2049148	2048570
PA1879	15597076	2049791	2049237	2049791	2049237
PA1880	15597077	2052144	2049949	2052144	2049949
PA1881	15597078	2052610	2052149	2052610	2052149
PA1882	15597079	2052941	2053264	2053264	2052941
PA1883	15597080	2053277	2053675	2053675	2053277
PA1884	15597081	2054223	2053672	2054223	2053672
PA1885	15597082	2054309	2054842	2054842	2054309
PA1886	15597083	2054911	2057274	2057274	2054911
PA1887	15597084	2057946	2057278	2057946	2057278
PA1888	15597085	2059339	2057930	2059339	2057930
PA1889	15597086	2059569	2060552	2060552	2059569
PA1890	15597087	2061189	2060566	2061189	2060566
PA1891	15597088	2061667	2061278	2061667	2061278
PA1892	15597089	2062401	2061664	2062401	2061664
PA1893	15597090	2064827	2062398	2064827	2062398
PA1894	15597091	2065545	2064853	2065545	2064853
PA1895	15597092	2066767	2065493	2066767	2065493
PA1896	15597093	2067955	2066786	2067955	2066786
PA1897	15597094	2068728	2067961	2068728	2067961
PA1898	15597095	2069490	2070203	2070203	2069490
PA1899	15597096	2070685	2071173	2071173	2070685
PA1900	15597097	2071209	2071697	2071697	2071209
PA1901	15597098	2071721	2072938	2072938	2071721
PA1902	15597099	2072935	2073558	2073558	2072935
PA1903	15597100	2073555	2075438	2075438	2073555
PA1904	15597101	2075452	2076288	2076288	2075452
PA1905	15599411	2076311	2076958	2076958	2076311
PA1906	15597102	2077583	2077047	2077583	2077047
PA1907	15597103	2079266	2077626	2079266	2077626
PA1908	15597104	2080474	2079263	2080474	2079263
PA1909	15597105	2081812	2080661	2081812	2080661
PA1910	15597106	2084267	2081853	2084267	2081853
PA1911	15597107	2085426	2084476	2085426	2084476
PA1912	15597108	2085929	2085423	2085929	2085423
PA1913	15597109	2086701	2086021	2086701	2086021
PA1914	15597110	2088034	2086808	2088034	2086808
PA1915	15597111	2090149	2088602	2090149	2088602
PA1916	15597112	2091445	2090213	2091445	2090213
PA1917	15597113	2091837	2091490	2091837	2091490
PA1918	15597114	2093250	2091850	2093250	2091850
PA1919	15597115	2094142	2093444	2094142	2093444
PA1920	15597116	2096356	2094329	2096356	2094329
PA1921	15597117	2097323	2096514	2097323	2096514
PA1922	15597118	2097491	2099452	2099452	2097491
PA1923	15597119	2099452	2103297	2103297	2099452
PA1924	15597120	2103294	2103770	2103770	2103294
PA1925	15597121	2103770	2104096	2104096	2103770
PA1926	15597122	2104597	2106447	2106447	2104597
PA1927	15597123	2106580	2108880	2108880	2106580
PA1928	15597124	2109511	2108942	2109511	2108942
PA1929	15597125	2109854	2109558	2109854	2109558
PA1930	15597126	2110226	2111521	2111521	2110226
PA1931	15597127	2111691	2112203	2112203	2111691
PA1932	15597128	2112200	2113189	2113189	2112200
PA1933	15597129	2113186	2115390	2115390	2113186
PA1934	15597130	2115885	2116265	2116265	2115885
PA1935	15597131	2117734	2117030	2117734	2117030
PA1936	15597132	2117897	2118097	2118097	2117897
PA1937	15597133	2118585	2118893	2118893	2118585
PA1938	15597134	2118926	2119747	2119747	2118926
PA1939	15597135	2122222	2120225	2122222	2120225
PA1940	15597136	2123718	2122579	2123718	2122579
PA1941	15597137	2125792	2123897	2125792	2123897
PA1942	15597138	2126334	2126104	2126334	2126104
PA1943	15597139	2127493	2126396	2127493	2126396
PA1944	15597140	2127684	2129171	2129171	2127684
PA1945	15597141	2129307	2130635	2130635	2129307
PA1946	15597142	2130854	2131813	2131813	2130854
PA1947	15597143	2131835	2133367	2133367	2131835
PA1948	15597144	2133391	2134389	2134389	2133391
PA1949	15597145	2134393	2135406	2135406	2134393
PA1950	15597146	2135460	2136386	2136386	2135460
PA1951	15597147	2137785	2136520	2137785	2136520
PA1952	15597148	2138598	2137846	2138598	2137846
PA1953	15597149	2139292	2138612	2139292	2138612
PA1954	15597150	2140376	2139354	2140376	2139354
PA1955	15597151	2141002	2140433	2141002	2140433
PA1956	15597152	2141487	2140999	2141487	2140999
PA1957	15597153	2142317	2141790	2142317	2141790
PA1958	15597154	2142889	2142314	2142889	2142314
PA1959	15597155	2143173	2144006	2144006	2143173
PA1960	15597156	2144077	2144799	2144799	2144077
PA1961	15597157	2145745	2144810	2145745	2144810
PA1962	15597158	2145894	2146502	2146502	2145894
PA1963	15597159	2146609	2146875	2146875	2146609
PA1964	15597160	2148526	2146961	2148526	2146961
PA1965	15597161	2148854	2149189	2149189	2148854
PA1966	15597162	2149472	2149843	2149843	2149472
PA1967	15597163	2150364	2149864	2150364	2149864
PA1968	15597164	2150524	2150781	2150781	2150524
PA1969	15597165	2150828	2151220	2151220	2150828
PA1970	15597166	2151526	2151287	2151526	2151287
[truncated: 3,670 more rows]
