# Supplementary material for: Genome-wide search reveals a novel GacA-regulated small RNA in Pseudomonas species
Source: BMC Genomics. 2008 Apr 13;9:167. doi: 10.1186/1471-2164-9-167 (PMC2375449; doi:10.1186/1471-2164-9-167)
Supplement: Additional file 3 — Primers. Primers used in this study for Northern blots and recombinant DNA work. [file 1471-2164-9-167-S3.xls]

## Sheet: Feuil1
Additional file 3: List of primers used in the study
Primers used to construct probesa
Primer	Restriction site	sequence 5' -> 3'
491F	HindIII	CAGTAAGCTTCCAGTATGTTGCGTGAGGGC
491R	EcoRI	ATGGAATTCGCCTTGTTGGCCGCGATCTGC
622F	HindIII	GATCAAGCTTCTCTGGCGCCTGGCTCAGGC
622R	EcoRI	GCAAGAATTCAGGCAGACTTGCGCATAACG
645F	HindIII	CGGAAAGCTTTCTCTACCTGCTCACCGACC
645R	PstI	GTTGCTGCAGGGAGAGAATGGCTGGCATGC
888F	EcoRI	CTGGGAATTCATACCGAGCTGAGCGTATCG
888R	HindIII	AGCGAAGCTTAGAGATCGAGGAGATACTGC
1059F	HindIII	ACGAAAGCTTGGTCGTACTCGTCGTATACG
1059R	EcoRI	CCGGGAATTCCATCGACGGCGGCTGCGGGC
1466F	HindIII	AAACAAGCTTACTCGGCGAAGCAGGCATGG
1466R	EcoRI	CGAAGAATTCCCCGAGGCGAACTGATCGCC
1559F	EcoRI	GCGAGAATTCTCCTAGAGATGGATCTCCGC
1559R	HindIII	AGGAAAGCTTTCACTGTGCGCTTGACCAGG
1698F (PAO1)	EcoRI, PstI	TGACGAATTCTGAACTGCAGTGGCGCGCGGTATCTCCCCC
1698R (PAO1)		GGGGATGAATCCGGGTCAAG
1698F (CHA0)	HindIII	GATGAAGCTTATAACTGCCAGCCGGGCAGG
1698R (CHA0)	EcoRI	TTCCGAATTCCGCGGGTCAAGGGCTGAGCC
1714R	HindIII	TCACAAGCTTGTTATTGCGGTAGAGC
1714F	EcoRI	TGTTGAATTCCGGCGCTGGCCGGCAGGC
1887F	EcoRI	GCCGGAATTCAGGAGCGTCTTGATGGCGAA
1887R	HindIII	AACTAAGCTTTGGCAGCCTGCTGGTCATGC
2315F	HindIII	CGCCAAGCTTGGGCGTCATTGCGCGG
2315R	EcoRI	CGACGAATTCCGCGCGGTGGGCGACG
2510F	EcoRI	GGCGGAATTCCTTATGGCATTAGCTCCGCG
2510R	HindIII	TTGTAAGCTTAGGCTTTGCAACGCCAAGGG
2626F	EcoRI	GTTCGAATTCACGAAATGGACGTCAGCCCG
2626R	HindIII	GGGCAAGCTTGAGGGTAGGGACGAACAGCG
2667F	EcoRI	TAACGAATTCGTGACCCAGCTGCGCCTGCG
2667R	HindIII	CCGGAAGCTTCGGACAAGGACTATTGCGCG
5S rRNA-1	HindIII	GCCTAAGCTTTTGGACAGGATGGGGTTGGA
5S rRNA-2	EcoRI	CAAAGAATTCGACGATTGTGTGTTGTAAGG
RsmZF (CHA0)	EcoRI	TCAGAATTCTGTCGACGGATAGACACAG
RsmZR (CHA0)	XhoI	AACTCGAGCGGGACTTTTCGACAGACG
aOnly the primers employed for generating the probes used in the Northern blots
presented in Figure 1 and Figure 2 are listed here
Primers used to characterize the rgsA gene
Primer	Restriction site	sequence 5' -> 3'
1698DelE (CHA0)	EcoRI	CAGGGAATTCTCGTAGTCGAGCATCAGGCG
1698DelX (CHA0)	XbaI	GGCATCTAGAGTGCATCGGTGTCAGCGCCG
1698Del3 (CHA0)	NcoI	GCCGCCATGGGAAGTATTGATCACTATTGC
1698Del4 (CHA0)	NcoI	GTCTCCATGGGGATTCACCCCCCAGAACCC
1698Fus1 (CHA0)	EcoRI	CGCCGAATTCCAGGGAAATCCCGTGAATAC
1698Fus2 (CHA0)	BamHI	GCCGGGATCCGAAGTATTGATCACTATTCG
1698Fus3 (PAO1)	EcoRI	TCGGGAATTCCCGGGGTACGCCTGCACAGC
1698Fus4 (PAO1)	BamHI	GCCAGGATCCTTCAGTATTGGTCATGTTCG
1698Sur2 (CHA0)	HindIII	TTCCAAGCTTCGCGGGTCAAGGGCTGAGCC
1698Sur4 (CHA0)	EcoRI, PstI	GCAGGAATTCACTGCAGGCGGGACATCTCCCCCAAGT
1698Sur6 (CHA0)	PstI	CGCTCACCTGCAGACACATTATACGAGCCG
6032K (CHA0)	HpaI	ATGGTGGTTAACGGCGGGA
